# Supplementary material for: Is gastroenterology research in decline? A comparison of abstract publication rates from The British Society of Gastroenterology meetings between 1995 and 2005
Source: F1000Res. 2013 Feb 22;2:59. [Version 1] doi: 10.12688/f1000research.2-59.v1 (PMC3752733; doi:10.12688/f1000research.2-59.v1)
Supplement: Appendix 1. Individual abstract-level data for abstracts presented at the BSG meeting in 1995 and 2005. — The dataset shows the extraction of data related to individual abstracts presented at the BSG meetings in 1995 and 2005. Classification of abstracts by type of study and topic area and details of subsequent peer-reviewed publications are shown. [file f1000research-2-850-s0001.tgz]

Archive with 1 entries (1 files):
- Abstracts_raw_data_1995_2005.xls
