# Supplementary material for: Is gastroenterology research in decline? A comparison of abstract publication rates from The British Society of Gastroenterology meetings between 1995 and 2005
Source: F1000Res. 2013 Feb 22;2:59. [Version 1] doi: 10.12688/f1000research.2-59.v1 (PMC3752733; doi:10.12688/f1000research.2-59.v1)
Supplement: Appendix 1. Individual abstract-level data for abstracts presented at the BSG meeting in 1995 and 2005. — The dataset shows the extraction of data related to individual abstracts presented at the BSG meetings in 1995 and 2005. Classification of abstracts by type of study and topic area and details of subsequent peer-reviewed publications are shown. [file f1000research-2-850-s0001.tgz › Abstracts_raw_data_1995_2005.xls]

## Sheet: All data
MainID	ID	Double	Randomised controlled trials	Systematic reviews	Cohort studies	Case series	Audit	Service evaluation	Descriptive epidemiology	Combined modalities	Fundamental science	Epidemiology	DoubleTwo	Genetics	Cell biology	Pharmacology,	Physiology	Immunology	Endoscopy	Surgery	Oncology	Inflammatory Bowel Disease	Liver disease	Nutrition	Published	Journal	ImpactFactor	PubDate	MonthsToPub	Vol	Pages	Title	StudyType	SubjectArea	GISubSpeciality	Comments
1	1	X									X		X					X				X			N
2	2	X									X		X					X				X			N
3	3	XX			X						X		X	X								X			N
4	4	X									X		X		X										Y	Gastroenterology	12.386	2007-11-01	34	133(5)	1487-98	Microbial mannan suppresses killing of Crohn's disease mucosa-associated E.coli by macrophages: a possible pathogenic mechanism for Crohn's disease
5	5	X									X		X	X											N
6	6	X									X		X		X										N
7	7	X			X																	X			N
8	8	X							X													X			N
9	9	X		X								X										X			Y	Alimentary pharmacology and therapeutics	3.434	2007-04-01	27	25(8)	861-870	Metanalysis: mortality in crohn's disease	Systematic reviews
10	10	X	X																			X			N								Randomised controlled trials
11	11	X				X							X					X							N
12	12	X				X							X				X		X						N
13	13	XX			X						X														Y	European Journal of Gastroenterology	1.69	2008-05-01	40	20(5)	413-422	Exploring possible mechanisms ofr primary bile acid malabsorption: evidence for different regulation of bile acid transporter transcripts in chronic diarrhoea
14	14	XX				X			X																N
15	15	X									X		X					X							N
16	16	X									X		X		X										Y	GUT	7.692	2005-06-01	5	54(6)	775-781	Reparative properties of a commercial fish protein hydrosylate preparation
17	17	X									X		X				X								Y	Appetite	1.726	2008-11-01	46	51(3)	747-750	The effect of Khat(Catha edulis) as an appetite suppressant is independent of ghrelin and PYY secretion
18	18	X			X																			X	Y	Journal of the Pancreas	0.886	2006-07-01	18	7(4)	361-71	A double blind RCT to study the effects of an enteral feed supplemented with glutamine, argigine and omega3 fatty acid in predicted acute severe pancreatitits
19	19	X									X		X					X							Y	Biochemical Journal	4.224	2006-07-01	18	397(1)	61-67	TNFalpha causes hypoferraemia and reduced intestinal iron absorption in mice
20	20	X						X											X					X	Y	Surgical Endoscopy	1.746	2009-08-01	55	23(*)	1914-1917	Percutaneous endoscopic gastrostomy tube removal and replacement following ' buried bumper syndrome': the simple way
21	21	XX	X			X													X				X		N								Randomised controlled trials
22	22	X				X							X				X						X		N
23	23	XX			X						X		X					X						X	N
24	24	X				X														X			X		Y	Alimentary Pharmacology and therapeutics	3.434	2006-03-01	14	23(6)	767-775	Transjugular intrahepatic portosystemic shunt for portal vein thrombosis with and without cavernous transformation
25	25	XX	X		X								X			X							X		Y	Alimentary Pharmacology and Therapeutics	3.434	2005-08-01	7	22(4)	291-9	Ciprofloxacin suppresses bacterial overgrowth, increases fasting insulin but does not correct low acylated ghrelin concentration in non-alcoholic steatohepatitis	Randomised controlled trials
26	26	X				X						X									X		X		Y	Transplanatation	3.879	2005-09-01	8	80(6)	759-764	Incidence of cancers following orthoptic liver transplantation in a sinlge centre: copmarison with national cancer incidence rates for England and Wales
27	27	X				X							XX			X	X						X		Y	Alimentray Pharmacology and Therapeutics	3.434	2007-06-01	29	25(11)	1293-1300	Incidence and characterisation of serum transaminase elevations in pegylated interferon and ribivarin treatment in patients with chronic hepatitis C
28	28	XX	X		X								X				X						X		Y	Thrombosis Research	2.012	2007-09-01	32	121(5)	675-680	Hyperfibrinolysis in alcoholic cirrhosis: relative plasminogen activator inhibitor type 1 deficiency	Randomised controlled trials
29	29	X									X		XX	X	X										N
30	30	XX			X				X														X		N
31	31	X				X																			Y	Alimentray Pharmacology and Therapeutics	3.434	2006-05-01	16	23(9)	1355-1358	Long term study of re-infection following successful eradication of Helicobacter pylori infection
32	32	X	X										X			X									Y	American Journal of Gastroenterology	5.116	2006-04-01	15	101(4)	701-710	prevention of ulcers by esomeprazole in at-risk patients using non-selective NSAIDs and COX-2 inhibitors	Randomised controlled trials
33	33	XX			X						X		XX	X				X							N
34	34	X			X								X	X							X				N
35	35	X	X										X			X									N								Randomised controlled trials
36	36	X						X											X						N
37	37	X						X											X						N
38	38	X					X												X						N
39	39	X	X										X			X			X						N								Randomised controlled trials
40	40	X	X																X						Y	European Journal of Gastroenterology	1.69	2006-12-01	23	18(12)	1279-84	Addition of local antiseptic spray to antibiotic regime reduces the incidence of stomal infection following percutaneous endoscopic gastrostomy: a RCT	Randomised controlled trials
41	41	XX				X			X										X						N
42	42	XX				X		X											X		X				Y	GUT	7.692	2005-11-01	10	54(11)	1585-9	High magnification chromoscopic colonscopy of high frequency 20MHz miniprobe EUS staging for ealry colorectal neoplasia:a comparative prospective analysis
43	43	X				X													X						N
44	44	XX			X						X								X						N											histopathology
45	45	X				X															X				N
46	46	X					X																	X	N
47	47	X									X		X				X								N
48	48	X				X																			N
49	49	XX			X						X														N											histopathology
50	50	X	X										X			X									Y	Alimentray Pharmacology and Therapeutics	3.434	2005-11-01	10	22(9)	803-11	Esomeprazole20mg VS Pantoprazole20mg for maintenance therapy of healed erosive oesophagitis:results for the EXPO study	Randomised controlled trials
51	51	X	X										X			X			X						N								Randomised controlled trials
52	52	XX			X						X														Y	GUT	7.692	2006-08-01	19	55(8)	1078-83	Elastic scattering biopsy accurately detects high grade dysplasia and cancer in Barrett's oesophagus				histopathology
53	53	XX	X			X							X			X									N								Randomised controlled trials
54	54	X							X												X				N
55	55	X				X													X						N
56	56	X				X																		X	N
57	57	XX						X			X								X						N											histopathology
58	58	X				X													X						N
59	59	XX				X					X								X		X				N											histopathology
60	60	XX			X						X		X	X								X			N
61	61	X									X		X					X							N
62	62	XX			X						X		X	X								X			N
63	63	XX			X						X		X	X											N
64	64	X			X								X			X									N
65	65	X	X																						N								Randomised controlled trials
66	66	X				X							X				X								N
67	67	XX				X					X		X				X								Y	Journal of Neuroscience	7.506	2005-08-01	7	25(3)	7333-41	A comparison of visceral and somatic pain processing in the human brain stem using functional MRI
68	68	X				X							X				X								N
69	69	X				X							X			X									N
70	70	XX			X						X		X					X			X				N
71	71	X						X					X		X						X				N
72	72	X			X								X				X				X				N
73	73	XX				X		X											X		X				N
74	74	X						X											X						N
75	75	X						X											X						Y	Health Technology Assessment	5.29	2006-10-01	21	10(40)	1+	What are the clinical outcome and cost-effectiveness of endoscopy undertaken by nurses when compared with doctors? A Multi-institution Nurse Endoscopy Trial (MINuET)
76	76	X									X		X					X			X	X			N
77	77	XX				X			X														X		Y	Alimentray Pharmacology and Therapeutics	3.434	2006-04-01	15	23(7)	883-93	Risk factors, sequential organ failure assessment and model for end-stage liver disease scores for predicting short term mortality in cirrhotic patients admitted to ICU
78	78	XX			X						X		X				X								Y	Scandinavian Journal of Gastroenterology	1.79	2006-10-01	21	4(10)	1155-1164	The effects of posture on the physiology of gastric emptying: A MRI study
79	79	XX			X	X							X				X								N
80	80												X				X								N
81	81	X			X																				N
82	82	X	X										X			X									Y	GUT	7.692	2006-04-01	15	55(4)	505-9	Infliximab for the treatment of pyoderma gangrenosum: a randomised, double blind placebo controlled trial	Randomised controlled trials
83	83	X	X										X			X						X			N								Randomised controlled trials
84	84	XX			X						X		X					X				X			N
85	85	XX				X					X		X			X						X			Y	GUT	7.692	2006-03-01	14	55(3)	348-355	Clinical, microbiological and immunological effects of fructo-oligosaccharide in patients with Crohn's disease
86	86	X									X		XX	X	X						X				N
87	87	X									X		XX	X	X						X				N
88	88	X									X		X		X										N
89	89	X									X		X					X			X				N
90	90	XX				X					X		X		X										N
91	91	X									X		X		X										N
92	92	XX						X			X										X				N											histopathology
93	93	X									X		X		X										N
94	94	XX				X		X															X		Y	GUT	7.692	2006-12-01	23	55(12)	1789-94	Transjugular liver biopsy: how good is it for accurate histological interpretation?
95	95	XX				X					X		X		X						X				N
96	96	X						X					X			X						X			N
97	97	X						X											X						N
98	98	X						X											X						Y	GI Endoscopy	4.825	2006-08-01	19	64(2)	229-34	Patient feedback on hlepfulness of postal information packs regarding informed consent for endoscopic procedures
99	99	X						X																	N
100	100	X						X											X						N
101	101	X					X																X		N
102	102	X					X														X		X		N
103	103	X						X																X	N
104	104	X						X																	N
105	105	X						X											X		X				N
106	106	X									X		X		X						X				N
107	107	X									X		X					X			X				N
108	108	X									X		X		X						X				N
109	109	X									X		X					X			X				N
110	110	X									X		X		X										Y	Scottish Medical Journal	0.531	2006-08-01	19	51(3)	47-48	In-situ generation of N-nitroso compound from dietary nitrate via nitric oxide in the human upper GI tract
111	111	X									X		XX			X		X			X				N
112	112	X				X																	X		N
113	113	X				X																X			N
114	114	X				X																X			N
115	115	X				X																			N
116	116	X				X															X				N
117	117	X				X															X				N
118	118	X				X													X						N
119	119	X				X																			N
120	120	X				X															X				N
121	121	X				X																			N
122	122	X				X															X				N
123	123	X				X							X			X									N
124	124	X					X												X						N
125	125	X				X													X						Y	Journal of Clinical Gastroenterology	2.258	2005-08-01	7	39(7)	596-599	20 MHz high-frequency endoscopic ultrasound - assisted endoscopic mucosal resection for colorectal submucosal lesions - a prosepctive analysis
126	126	X	X																X						N								Randomised controlled trials
127	127	X									X		X		X						X				N
128	128	X									X		X		X										N
129	129	X						X											X						N
130	130	X				X													X				X		Y	World Journal of Gastroenterology	2.081	2008-04-01	39	14(15)	2454-5	Non-invasive prediction of oesophageal varices in cirrhosis
131	131											X											X		N
132	132	X			X								X				X					X			N
133	133	X						X													X				N
134	134	X									X		X		X						X				N
135	135	XX						X	X															X	N
136	136	XXX	X		X						X		X		X										Y	Microbes and infection	3.154	2006-02-01	13	8(2)	340-6	Protection against H.pylori infection in the Mongolian gerbil after prophylactic vaccination	Randomised controlled trials
137	137	X					X														X				N
138	138	X									X		XX	X				X		X					Y	Pediatric Surgery International	0.548	2005-03-01	2	21(3)	153-160	Impaired mucosal regeneration in neonatal necrotisnig enterocolitis
139	139	X			X								XX	X				X			X				N
140	140	X									X		X	X								X			Y	European Journal of Human Genetics	3.251	2005-04-01	3	13(4)	440-4	A common CTLA4 haplotype associated with coeliac disease
141	141	X									X		X					X				X			N
142	142	X									X		X	X								X			Y	Human Molecular Genetics	7.764	2006-03-01	14	15(5)	797-805	ABCB1/MDR1 gene dtermines susceptibility and phenotype in ulcerative colitis: discrimination of critical variants using a gene-wide haplotype tagging approach
143	143	X				X																			N
144	144	X									X		X				X								N
145	145											X											X		N
146	146	X				X													X				X		Y	QJM - An International Journal of Medicine	2.829	2005-01-01	0	98(1)	35-40	Contrasting liver function test patterns in obstructive jaundice due to biliary strictures and stones
147	147	X									X		X				X								Y	Cell Preservation Technology	0.37	2005-10-01	9	6(3)	173-80	Glycine protects bile physiology and biliary-specific liver cell metabolism from ischaemia-reperfusion injury: A H-1 NMR study
148	148	X	X										XX				X	X		X					N								Randomised controlled trials
149	149	X				X																	X		N
150	150	X					X																X		N
151	151	XX				X			X																N
152	152	XX						X	X																N
153	153	X					X																		N
154	154	X									X		X			X							X		N
155	155	X						X															X		N
156	156	X				X																	X		N
157	157	X									X		X					X					X		Y	Journal of Hepatology	4.931	2006-08-01	19	45(2)	246-253	Tumour lymphocytic infiltrate and recurrence of hepatocellular carcinoma following liver transplantation
158	158	X									X		X					X			X		X		N
159	159	X			X																		X		N
160	160	X									X		XX		X			X					X		N
161	161	X			X																		X		Y	Scandinavian Journal of Gastroenterology	1.79	2006-07-01	18	41(7)	820-825	Conservation of whole body nitric oxide metabolism in human alcoholic liver disease: implications for nitric oxide production
162	162	XX				X					X												X		N											histopathology
163	163	X			X																		X		N
164	164	XX			X						X		X		X								X		N											histopathology
165	165	XX			X						X		X					X					X		Y	Transplantation	3.879	2005-11-01	10	80(9)	1353-4	Reactivation of herpes simplex virus after orthoptic liver transplantation
166	166	XX				X					X		X					X					X		N
167	167	X				X							X			X							X		N
168	168	X				X																	X		N
169	169	X									X		XX		X		X						X		N
170	170	XX			X						X		X		X										N
171	171	X				X																	X		N
172	172	X									X		X					X					X		N
173	173	X			X								X					X					X		N
174	174	X			X																		X		N
175	175	X				X																	X		N
176	176	XX			X						X		X				X						X		N
177	177	X									X		X				X								N
178	178	X			X														X				X		N
179	179	X									X		X					X					X		N
180	180	X				X																	X		N
181	181	X	X																				X		N								Randomised controlled trials
182	182	X				X																	X		N
183	183	X									X		X		X								X		N
184	184	X									X		X					X							N
185	185	X				X																	X		N
186	186	X									X		X		X										N
187	187	X			X								X		X								X		N
188	188	X			X																		X		N
189	189	X			X																	X	X		Y	Alimentary Pharmacology and Therapeutics	3.434	2005-08-01	7	22(3)	209-215	Is interferon alpha therapy safe for patients with chronic hepatitis c and inflammatory bowel disease? A case-control study
190	190	X					X												X						N
191	191	XX							X		X		X				X								Y	European Journal of Cancer	3.706	2006-03-01	14	42(4)	477-84	Development of a disease specific quality of life score questionnniare for patients with gastrointestinal neuroendocrine tumours
192	192																								N
193	193	X									X										X				Y	British Journal of Cancer	4.115	2006-05-01	16	94(10)	1460-4	Raman spectroscopy: elucidation of biochemical changes in carcinogenesis of oesophagus				histopathology
194	194	X	X										XX			X	X								Y	Alimentary Pharmacology and Therapeutics	3.434	2006-10-01	21	24(7)	1017-23	The effects of tegaserod on oesophageal function and bolus transport in healthy volunteers: studies using high-resolution manometry and videofluoroscopy	Randomised controlled trials
195	195	XX			X						X		XX	X	X				X						N
196	196	X									X		X					X							N
197	197	X				X																			N
198	198	X									X		X	X											N
199	199	X				X													X						N
200	200	X				X																			N
201	201	X				X							X				X								N
202	202	X		X								X													Y	American Journal of Epidemiology	5.068	2005-12-01	11	162(11)	1050-1061	A systematic review and meta-analysis of the sex ratio for barrett's oesophagus, erosive reflux disease and non-erosive reflux disease	Systematic reviews
203	203	X									X		X				X								N
204	204	X									X		X		X										N
205	205	XX				X					X		X				X								N
206	206	XX				X					X														N
207	207	X				X														X	X				Y	European Journal of Surgical Oncology	2.491	2006-05-01	16	32(4)	413-19	The prognostic value of circumferential resection in oesophageal malignancy
208	208	X				X															X				N
209	209	X									X		X		X						X				N
210	210	X									X		X		X						X				Y	International Journal of Cancer	4.7	2005-06-01	5	115(3)	351-358	Tissue inhibitor of metalloproteinase-3 gene is methylated during oesophageal adenocarcinoma development: loss of protein expression correlates with poor prognosis
211	211	X									X		X		X										N
212	212	X									X		X		X						X				Y	Cell Proliferation	4.462	2008-04-01	39	41(2)	279-91	Conjugated linoleic acids differentially alter polyp number and diameter in the Apc(min/+) mouse model of intestinal cancer
213	213																								Y	British Journal of Cancer	4.115	2009-08-01	55	101(3)	483-91	Regulation of the apoptosis-inducing kinase DRAK2 by cyclooxygenase-2 in colorectal cancer
214	214	X				X																			Y	Neuroendocrinology	2.65	2005-06-01	5	82(3-4)	215-20	Intertumoural variability in functionla imaging within patients suffering from neuroendocrine tumours: An observational, cross-sectional study
215	215	X									X		X		X										Y	Journal of Neuroendocrinology	3.059	2006-05-01	16	18(5)	355-601	EGFR expression and activation in neuroendocrine tumours
216	216	X									X		X		X						X				Y	Molecular and Cellular Endocrinology	2.786	2006-03-01	14	247(1-2)	140-9	Glycine-extended gastrin nihbits apoptosis in colon cancer cells via separate activation of Akt and JNK pathways
217	217	X				X													X		X				N
218	218	XX				X					X														N
219	219	X									X		X		X										N
220	220	X				X															X				N
221	221	X									X		X		X										Y	Neuroendocrinology	2.65	2007-06-01	29	86(2)	104-11	An evaluation of COX2 as a prognostic biomarker in mid-gut carcinoid tumours
222	222	X				X															X				N
223	223	X									X		X		X										N
224	224	X									X														N
225	225	X							X																N
226	226																								Y	Alimentary Pharmacology and Therapeutics	3.434	2005-08-01	7	22(3)	175-181	Does concurrent prescription of SSRIs and NSAIDs substantially increase the risk of upper GI bleeding?
227	227	X					X														X				N
228	228	X				X							X			X									Y	Alimentary Pharmacology and Therapeutics	3.434	2005-08-01	7	22(4)	285-9	Upper gastrointestinal haemorrhage assocaited with low dose aspirin and anti-thrombotic drugs-a six year analysis and comparison with non-steroidal anti-inflamatory drugs
229	229	X			X																				N
230	230	X									X		X		X										N
231	231	X			X								X			X			X						N
232	232	XX			X						X		X		X										N
233	233	XX				X			X																N
234	234	X			X							X													N
235	235	X				X													X						N
236	236	X				X																			N
237	237	X				X													X						N
238	238	X				X													X						N
239	239	X				X													X						N
240	240	X				X													X						N
241	241	X				X													X						N
242	242	X				X													X						Y	Postgraduate Medical Journal	0.944	2006-01-01	12	82(963)	65-9	Role of cognitive function in assessing informed consent
243	243	X					X												X						N
244	244	X				X													X						N
245	245	XX				X		X											X						N
246	246	X				X													X						N
247	247	X				X													X						N
248	248	X				X													X						N
249	249	X				X													X						N
250	250	X				X													X						N
251	251	X				X													X						N
252	252	X	X																X						N								Randomised controlled trials
253	253	X				X													X						N
254	254	X					X																		N
255	255
256	256	X				X													X						N
257	257	X				X													X						N
258	258	X				X													X						N
259	259	X				X													X						N
260	260	X				X														X					N
261	261	X				X													X						N
262	262	X				X													X						N
263	263	X				X													X						N
264	264	X				X													X						N
265	265	X				X													X						N
266	266	X				X													X						N
267	267	X					X												X						N
268	268	X				X													X		X				N
269	269	X				X													X						N
270	270	X				X													X						Y	GI Endoscopy	4.825	2006-05-01	16	63(6)	808-813	A prospective control study of the safety and cellualr yield of EUS-guided FNA or trucut biopsy in patients taking aspirin, NSAIDs or LMWH
271	271	X				X													X	X					N
272	272	X				X													X						N
273	273	X	X																X						Y	Cochrane library/Surgical endoscopy& interventional techniques	1.746	2005-07-01	6	19(7)	902-904	Does topical GTN on the sphincter of Oddi facilitate ERCP? A double blind randomised controlled trial	Randomised controlled trials
274	274	X				X													X						N
275	275	X					X												X						N
276	276	X				X													X						N
277	277	X		X															X	X	X				N								Systematic reviews
278	278	X					X												X						N
279	279	X				X													X						N
280	280	X				X													X		X				N
281	281	X				X													X		X				Y	Colorectal disease	2.293	2009-09-01	56	11(7)	740-74	The value of auditing negative lower GI investigations preceding a finla diagnosis of colorectal cancer
282	282	X					X												X	X					N
283	283	X			X																				Y	Endoscopy	4.072	2006-03-01	14	38(3)	226-230	Colonscopy in elderly people is a safe procedure with a high diagnostic yield: a prospective comparative study of 2000 patients
284	284	X				X													X						N
285	285	X				X													X						N
286	286	X					X												X						N
287	287	X				X													X						N
288	288	X					X												X						N
289	289	X				X													X						N
290	290	X				X														X					N
291	291	X						X																	N
292	292	X				X													X						N
293	293	X				X							X				X								N
294	294												X				X								N
295	295	X				X							X				X								N
296	296	X				X							X				X		X						N
297	297	X				X							X				X								N
298	298	X									X		X		X										N
299	299	XX				X					X		X		X										Y	GUT	7.692	2008-05-01	40	57(1)	41-9	Intestinal secretory and absoprtive function ni Tricihnella spiralis mouse model of pstinfective gut dysfunction: role of bile acids
300	300	X				X													X						N
301	301	X						X											X					X	N
302	302	X	X																					X	N								Randomised controlled trials
303	303	X				X																	X	X	N
304	304	X				X																			N
305	305	X				X														X				X	N
306	306	X				X																		X	N
307	307	X				X																		X	N
308	308	X				X							X					X							Y	Disease of the colon and rectum	2.264	2006-06-01	17	49(5)	640-645	Intravenous immunoglobulin in the treatment of severe refractory recurrent Clostridium difficile diarrhoea
309	309	X				X													X						Y	Colorectal disease	2.293	2009-10-01	57	11(8)	859-865	Endoscopic transanal resection of the adennomas using the urological resectoscopy
310	310	X				X													X						N
311	311	X				X													X						N
312	312	X			X								X			X									Y	Alimentary Pharmacolgy and Therapeutics	3.434	2006-08-01	19	24(4)	613-619	Proton pump inhibitor therapy is a risk factor for C. difficile-associated diarrhoea
313	313	X				X														X					Y	International Journal of Colorectal Disease	1.749	2006-12-01	23	21(8)	795-801	Overlapping anal sphincter repair and anterior levatorplasty; effect of patient's age and duration of follow up
314	314	X				X													X	X					N
315	315	X									X		X					X			X				N
316	316	X				X															X				N
317	317	X	X										X				X								N								Randomised controlled trials
318	318	X				X							X				X			X	X				N
319	319	XX				X					X														N											histopathology
320	320	X				X																			N
321	321	X				X							X			X			X						N
322	322	XX			X						X		X					X							N
323	323	X									X		X					X							N
324	324	X						X													X				N
325	325	X									X		X					X				X			Y	World Journal of Gastroenterology	2.081	2006-06-01	17	12(21)	3393-9	Effects of adacolumn selective leukocytapheresis on plasma cytokines during active disease in patients with active ulcerative colitis
326	326	XX				X					X														Y	GUT	7.692	2008-03-01	38	57(3)	428	Investigating the link between mast cell density and severity of helicobacter pylori gastritis in the corpus and antrum				histopathology
327	327	X									X		X	X							X				Y	International Journal of Colorectal Disease	1.749	2006-01-01	12	118(1)	254-5	Detection and characterisation of TP53 mutations in tumours of the oesophagus and cardia from an area of high incidence (lower normandy, france)
328	328	X									X		X					X					X		N
329	329	X									X		X	X											N
330	330	X									X		X		X										N
331	331	X									X														N
332	332	X									X		X	X							X				N
333	333	X									X		X	X							X				N
334	334	X									X		X	X											N
335	335	X									X		X		X										N
336	336	X									X		X		X										N
337	337	X									X		X	X											N
338	338	X									X		X		X										N
339	339	X									X		X	X							X				Y	Regulatory Peptides	2.272	2006-05-01	16	134(2-3)	105-13	Adiponectin stimulates proliferation and interleukin-8 secretion by colonic epithelial cells
340	340	X									X		X	X											N
341	341	X									X		X		X						X				N
342	342	X				X							X				X								N
343	343	X				X																X			Y	QJM: an international journal of medicine	2.829	2005-06-01	5	98(6)	435-41	Faecal calprotectin in the assessment of Crohn's disease activity
344	344	X				X																X			N
345	345	X			X																	X			N
346	346	X			X																	X			N
347	347	X			X								X					X				X			N
348	348	X				X							X				X					X			N
349	349	X				X							X			X						X			N
350	350	X				X							X			X						X			N
351	351	X				X							X			X						X			N
352	352	XX				X					X		X	X								X			N
353	353	X				X																X			N
354	354	X				X							X			X						X			N
355	355	X	X										X			X						X			N								Randomised controlled trials
356	356	X				X							X			X						X			N
357	357	X				X							X			X						X			Y	Journal of Gastroenterology and Hepatology	1.718	2007-10-01	33	22(10)	1671-1677	Careful patient selection may improve response rates to infliximab in IBD
358	358	X				X													X			X			N
359	359	X				X																X			N
360	360	XX			X						X		X	X								X			N
361	361	XX			X						X		X	X											N
362	362	XX			X						X		X	X								X			N
363	363	XX			X						X		X	X								X			N
364	364	XX				X					X		X	X								X			N
365	365	XX			X						X		X	X											Y	Gastroenterology	12.386	2005-12-01	11	129(6)	1854-1864	OCTN1 and 2 polymorphisms within the IBDS locus predict susceptibility and severity in Crohn's disease
366	366	X									X		X	X								X			N
367	367	X									X		X					X				X			N
368	368	X									X		X					X				X			N
369	369	X									X		X					X							N
370	370	XX				X					X		X	X								X			N
371	371	X									X		X	X								X			Y	GUT	7.692	2005-11-01	10	54(11)	1579-84	IL-6, COL1a1 and VDR gene polymorphisms and bone mineral density in Crohn's disease
372	372	X			X																	X			N
373	373	X									X		XX		X		X								N
374	374	X				X																X			N
375	375	X									X		XX		X	X									N
376	376	X				X																X			N
377	377	X			X								X	X								X			N
378	378	X				X							X			X						X			Y	Alimentary Pharmacology and Therapeutics	3.434	2006-07-01	18	24(2)	319-330	Corticosteroid resistance and dependence in IBD: analysis of 5 year inception cohort
379	379	X				X																X			N
380	380	X				X																X			N
381	381	X									X		X		X										N
382	382	X				X														X		X			N
383	383	X			X																	X			N
384	384	X									X		X	X						X		X			N
385	385	X									X		X		X							X			N
386	386	X			X															X		X			N
387	387	X									X		X					X							N
388	388	X									X		X				X								Y	British Journal of Surgery	3.722	2005-04-01	3	92(9)	1169-1176	Effect of ischaemic preconditioning on the intestinal intracellular tissue oxygenation during ischaemia reperfusion injury of the intestine
389	389	X			X							X													N
390	390	X				X																			N
391	391	X									X		XX		X			X							N
392	392	X	X										XX			X		X							Y	Alimentary Pharmacology and Therapeutics	3.434	2005-03-01	2	21(6)	757-763	A randomised controlled trial of nitazoxanide for the syndromic treatment of AIDs related persistent diarrhoea	Randomised controlled trials
393	393	X				X																			N
394	394	X				X																			N
395	395	X				X																			N
396	396	X				X													X						N
397	397	X				X																			N
398	398	X				X														X					N
399	399	X									X		XX		X			X							N
400	400	X				X							X				X								N
401	401	X									X		XX		X			X							N
402	402	X				X																			Y	Alimentary Pharmacolgy and Therapeutics	3.434	2006-03-01	14	23(6)	827-831	Long term follow up of coeliac disease: a patient questionnaire study
403	403	X				X																X			N
404	404	X						X													X				N
405	405	X				X																X			N
406	406	X						X																	N
407	407	X				X																			N
408	408	X					X																X		N
409	409	X				X													X						N
410	410	X				X													X						N
411	411	X						X											X						N
412	412	X					X															X			N
413	413	X					X																		N
414	414	X				X													X		X				N
415	415	X						X																	N
416	416	X				X																			N
417	417	X					X														X				N
418	418	X			X																X				N
419	419	XX				X		X																	N
420	420	X				X							X			X									N
421	421	XX				X		X																	N
422	422	X						X											X						N
423	423	X				X													X		X				N
424	424	X						X																	N
425	425	X				X													X						N
426	426	X						X													X				N
427	427	X						X																	N
428	428	X					X																		N
429	429	X				X																			N
430	430	X					X																		N
431	431	XX			X			X											X						N
432	432	X			X																X				N
433	433	X				X																			N
434	434	X			X																				Y	Neurogastroenterology and Motility	2.566	2006-09-01	20	18(9)	839-841	Post-infectiuos IBS occurs after non-gastrointestinal as well as intestinal infection
435	435	X									X		X				X								N
436	436	X			X																				N
437	437	X			X								X			X									N
438	438												X				X		X						N
439	439	X			X																				N
440	440	X		X																	X				N								Systematic reviews
441	441	X				X																		X	N
444	3	X	X																X		X				N								Randomised controlled trials
445	4	X					X														X				N
446	5	X			X								X			X					X				N
447	6	X				X														X	X				N
448	7	X				X														X		X			N
450	9	X				X														X		X			N
453	12	X			X								XX				X	X				X			N
455	14	X				X							XX		X			X				X			N
456	15	X			X								X				X					X			N
457	16	X			X								XX	X				X				X			N
458	17																								N
459	18	X				X													X		X				N
460	19	X									X										X				N
461	20																				X				N
462	21	X				X															X				N
463	22	X			X								X			X					X				N
465	24	X			X								X				X								N
467	26	X									X		XX	X	X										N
469	28	X			X								X				X		X						N
470	29	X									X		XX	X	X								X		N
471	30	X			X								X			X							X		N
472	31	X	X										X			X							X		N								Randomised controlled trials
474	33	X				X														X			X		N
476	35	X				X							X				X						X		N
478	37	X				X							X			X							X		N
479	38	X				X							XX		X			X		X			X		N
480	39	X				X														X			X		N
481	40	X				X							X				X						X		N
482	41	X				X							XX		X		X						X		N
483	42	X	X																	X			X		N								Randomised controlled trials
484	43	X									X		X				X						X		N
485	44	X						X														X			N
486	45	X						X												X					N
488	47	X					X													X					N
489	48	X					X													X					N
490	49	X				X														X					N
491	50	X					X						X			X				X					N
492	51	X				X													X		X				N
494	53	X						X					X			X									N
495	54	X					X																	X	N
496	55	X				X														X					N
498	57	X				X													X		X				N
499	58	X				X															X				N
500	59	X	X																X		X				N								Randomised controlled trials
502	61	X				X							X			X							X		N
503	62	X				X							X		X						X				N
504	63	X			X														X						N
505	64	X						X											X						N
506	65	X						X											X						N
507	66	X			X														X						N
508	67	X						X											X						N
509	68	X				X													X		X				N
510	69	X				X													X		X				N
511	70	X				X							X		X								X		N
512	71	X				X																	X		N
513	72	X				X																	X		N
514	73	X				X							XX		X			X					X		N
515	74	X									X		XX		X		X				X				N
516	75	X									X		X			X									N
517	76	X				X							X		X								X		N
518	77	X									X												X		N
519	78	X	X										X			X							X		N								Randomised controlled trials
520	79	X				X													X				X		N
521	80	X				X							X			X					X				N
522	81	X									X		X		X						X				N
523	82	X				X															X				N
524	83	X				X							X	X											N
525	84	X				X							X			X					X				N
526	85	X				X							X			X					X		X		N
527	86	X				X							XX		X			X			X				N
528	87	X									X		X	X							X				N
529	88	X									X		XX	X	X						X				N
530	89	X				X							X			X					X				N
531	90	X									X		X					X							N
532	91	X									X		X	X											N
533	92	X				X																	X		N
535	94	X				X							X					X	X						N
536	95	X						X					X			X									N
537	96	X				X													X						N
538	97	X									X		XX		X	X							X		N
539	98	X				X							X			X							X		N
540	99	X									X		X		X										N
541	100	X									X		X		X										N
542	101	X									X		X				X								N
543	102	X									X		XX		X		X								N
544	103	X									X		XX		X	X									N
545	104	X									X		X					X							N
546	105	X									X		XX		X			X							N
547	106	X									X		XX	X				X							N
548	107	X									X		XX		X			X							N
550	109	X									X		X					X					X		N
553	112	XX				X					X		XX			X		X					X		N
555	114	XX				X					X		X					X					X		N
556	115	X									X		XX	X				X					X		N
557	116	X				X							X			X							X		N
558	117	X				X														X			X		N
559	118	X				X													X				X		N
560	119	X				X														X			X		N
561	120	X				X													X				X		N
562	121	X				X														X			X		N
564	123	X				X														X			X		N
565	124	X				X													X				X		N
566	125	X			X														X				X		N
567	126	X									X		X		X										N
568	127	X									X		X		X										N
569	128	X									X		XX	X	X										N
570	129	X									X		XX	X	X						X				N
571	130	X									X		XX	X	X						X				N
572	131	X									X		XX	X	X						X				N
574	133	X									X		XX	X	X						X				N
575	134	X									X		XX	X	X						X				N
577	136	X				X																		X	N
578	137	X	X										X			X								X	N								Randomised controlled trials
579	138	X	X																					X	N								Randomised controlled trials
580	139	X				X																		X	N
582	141	X									X													X	N
583	142	X									X													X	N
584	143	X									X		X		X										N
585	144	X									X		X		X										N
586	145	X									X		X		X										N
588	147	X									X		X		X										N
590	149	X				X							XX		X	X									N
591	150	X				X							X		X										N
592	151	X			X								X		X										N
593	152	X			X								X				X								N
594	153	X			X								X				X								N
596	155	X			X								X					X				X			N
597	156	X				X																			N
598	157	X				X															X				N
599	158	X				X							XX	X				X			X				N
600	159	X			X								X		X						X				N
601	160	X				X																			N
603	162	X	X																	X					N								Randomised controlled trials
604	163	X				X							X			X				X					N
605	164	X				X							X			X									N
606	165	X			X														X						N
607	166	X				X							X				X								N
608	167	X				X							X				X								N
609	168	X				X							X				X								N
612	171	X							X													X			N
613	172	X				X							XX			X	X								N
614	173	X				X							X				X		X						N
615	174	X									X		XX	X	X						X				N
616	175	X				X							X	X							X				N
617	176	X				X													X						N
618	177	X									X		XX	X	X						X				N
619	178	X				X														X					N
620	179	X				X							X					X					X		N
621	180	X									X		X		X								X		N
622	181	X									X		X		X								X		N
623	182	X									X		XX	X			X						X		N
624	183	X									X		X		X								X		N
625	184	X									X		X					X					X		N
626	185	XX				X					X		X					X					X		N
627	186	X									X		X					X					X		N
628	187	X				X														X			X		N
629	188	X				X														X			X		N
630	189	X	X										X			X									N								Randomised controlled trials
631	190	X	X										X			X									N								Randomised controlled trials
633	192	X				X							X			X									N
634	193	X	X										X			X									N								Randomised controlled trials
635	194	X				X							X			X									N
636	195																								N
637	196	X	X										X			X					X				N								Randomised controlled trials
638	197	X				X																			N
639	198	X									X								X						N
640	199	X									X		X	X					X						N
642	201	XX	X								X		X			X									N								Randomised controlled trials
643	202	X									X														N
644	203	X									X		X				X								N
645	204	X									X		XXX		X		X	X							N
646	205	X									X		X				X				X				N
649	208	X				X																		X	N
650	209	X									X		X					X							N
651	210	X									X		XX		X			X							N
652	211	X									X		X					X							N
653	212	X									X		X					X							N
654	213	X							X															X	N
655	214	X									X		XX		X	X									N
656	215	X									X		XX	X				X							N
658	217	X			X								X					X							N
659	218	X									X		XX		X			X							N
660	219	X									X		XX		X		X								N
662	221	X									X		X					X				X			N
663	222	X									X		XX		X		X					X			N
664	223	X									X		XXX	X	X			X				X			N
666	225	X				X							X			X						X			N
667	226	X				X							X			X						X			N
668	227	X									X		X					X				X			N
669	228	X									X		X					X				X			N
670	229	X									X		X			X									N
671	230	X									X		X					X							N
673	232	X				X							X			X									N
674	233	X									X		XX		X	X									N
675	234	X	X										XXX		X	X		X							N								Randomised controlled trials
677	236											X	X			X									N
679	238	X				X							X					X					X		N
680	239	X				X							X					X		X			X		N
681	240	X				X														X			X		N
682	241	X				X														X			X		N
683	242	X				X							X				X						X		N
684	243	X				X							X			X							X		N
685	244																						X		N
688	247	X									X		X				X						X		N
689	248	X						X															X		N
690	249	X									X		XX		X	X									N
691	250	X									X		XX		X		X								N
692	251	X									X		XX		X			X							N
693	252	X			X								XX		X		X					X			N
694	253	X									X		X					X		X					N
695	254	X									X		X		X										N
696	255	X									X		XX		X		X								N
697	256	X									X		XX		X		X								N
698	257	X									X		X					X							N
699	258	X									X		X					X						X	N
701	260	X				X							X				X		X						N
702	261	X				X							X				X								N
703	262	X				X							X				X								N
704	263	X									X		XX				X	X							N
705	264	X			X								X				X						X		N
706	265	X				X							X				X								N
707	266												X				X							X	N
708	267	X							X													X			N
709	268	X							X													X			N
710	269	X	X																X					X	N								Randomised controlled trials
711	270	X				X																		X	N
712	271	X				X																		X	N
713	272	X				X																		X	N
714	273	X					X																	X	N
715	274	X				X																		X	N
716	275	X					X																	X	N
717	276	X									X		XX		X		X								N
718	277	X			X								X				X								N
719	278	X			X								X				X								N
720	279																								N
721	280																								N
722	281																								N
723	282																								N
724	283	X				X														X					N
725	284	X				X														X					N
726	285	X				X														X					N
727	286	X				X													X						N
728	287	X				X														X					N
729	288	X	X																	X					N								Randomised controlled trials
730	289	X				X														X					N
732	291	X									X		X		X						X				N
734	293	X				X														X			X		N
735	294	X				X													X						N
736	295	X				X							X			X				X	X				N
737	296	X	X										X			X				X					N								Randomised controlled trials
738	297	X	X																	X	X				N								Randomised controlled trials
739	298	X				X													X		X				N
740	299	X	X																	X	X				N								Randomised controlled trials
741	300	X				X														X	X				N
744	303	X				X							X		X				X						N
745	304	X								X			XX		X	X									N
746	305	X						X					X			X									N
747	306	X									X		XX		X		X								N
748	307	X	X										X			X									N								Randomised controlled trials
749	308	X				X															X				N
750	309	X	X										X			X			X						N								Randomised controlled trials
751	310	X					X												X						N
752	311	X						X												X					N
753	312	X						X											X	X			X		N
754	313	X						X											X						N
755	314	X					X												X						N
757	316	X				X															X				N
758	317											X													N
759	318	X						X											X						N
761	320	X						X											X						N
762	321	X						X											X						N
763	322	X						X											X						N
764	323	X						X														X			N
765	324	X					X												X						N
766	325	X				X													X						N
767	326	X				X													X				X		N
768	327	X						X											X						N
769	328	X									X		XX		X		X								N
772	331	X				X							X				X							X	N
774	333	X			X								X				X								N
775	334	X				X							X				X								N
776	335	X	X																					X	N								Randomised controlled trials
777	336	X				X																	X	X	N
779	338	X				X							X					X				X			N
780	339	X				X							X					X				X			N
781	340	X				X							XX			X	X					X			N
782	341	X									X		X	X								X			N
783	342	X									X		XX	X				X				X			N
784	343																								N
785	344	X									X		X					X				X			N
786	345	X									X		X					X				X			N
787	346	X									X		X					X							N
788	347	X									X		X				X					X			N
790	349	X									X		XX	X			X								N
791	350	X									X		X	X											N
792	351	X									X		XX	X				X					X		N
793	352	X									X		XX	X				X							N
795	354	X									X		XX				X	X							N
796	355	X									X		X	X							X				N
797	356	X									X		X	X											N
799	358	X									X		XX		X		X								N
800	359	X									X		X	X											N
801	360	X									X		XX	X				X					X		N
803	362	X									X		XX	X		X					X				N
804	363	X									X		X	X									X		N
805	364	X									X		XX		X		X								N
806	365	X									X		X		X							X			N
807	366	X									X		X		X							X			N
808	367											X	X	X								X			N
814	373	X			X								X				X					X			N
815	374	X									X		XX	X				X				X			N
816	375	X									X		X					X				X			N
820	379											X										X			N
821	380	X						X											X		X				N
822	381	X				X														X		X			N
823	382	X									X		X	X							X				N
826	385	X									X		X		X								X		N
827	386	X				X							X			X							X		N
828	387	X				X							X			X							X		N
829	388	X						X												X			X		N
830	389	X									X		XX		X		X						X		N
832	391	X				X							X		X								X		N
833	392	X									X		X			X							X		N
834	393	X	X										X			X							X		N								Randomised controlled trials
837	396	X			X																		X		N
839	398											X											X		N
840	399	X				X							X				X						X		N
841	400	X	X										X			X							X		N								Randomised controlled trials
842	401	X			X								X				X						X		N
843	402	X									X		XX	X				X					X		N
845	404	X				X														X			X		N
846	405	X				X																	X	X	N
847	406	X	X																				X	X	N								Randomised controlled trials
848	407	X				X																			N
849	408	X				X																			N
850	409	X									X		X	X											N
851	410	X					X						X			X									N
852	411	X		X									X			X									N								Systematic reviews
853	412	X				X							X			X									N
854	413	X				X													X						N
855	414	X	X										X			X								X	N								Randomised controlled trials
857	416	X									X		XX	X				X					X		N
859	418	X									X		XX	X				X					X		N
860	419	X				X														X			X		N
861	420	X									X		X		X					X					N
862	421											X											X		N
863	422	X				X														X			X		N
864	423	X			X								X				X						X		N
865	424	X				X																	X		N
866	425	X				X													X		X				N
868	427	X									X		X				X				X				N
869	428	X				X							X			X				X	X		X		N
870	429	X									X		X			X					X				N
872	431	X									X		XX	X			X				X				N
873	432	X									X		X				X				X				N
874	433	X									X		X	X							X				N
875	434	X	X										X			X									N								Randomised controlled trials
876	435	X	X																X					X	N								Randomised controlled trials
878	437	X				X															X				N
879	438	X				X																			N
880	439	X				X							X			X									N
881	440	X	X										X			X									N								Randomised controlled trials
882	441	X									X								X						N
883	442	X			X								X				X								N
884	443	X				X													X						N
885	444	X									X		X		X										N
886	445	X									X		X					X							N
887	446	X									X		X				X							X	N
889	448	X	X										X			X						X			N								Randomised controlled trials
890	449	X				X							X			X					X				N
891	450	X	X										X			X									N								Randomised controlled trials
892	451	X									X		X	X											N
893	452	X									X		XX	X				X							N
895	454	X			X								X				X							X	N
896	455	X				X							X				X							X	N
899	458	X	X										X				X								N								Randomised controlled trials
900	459	X	X																	X				X	N								Randomised controlled trials
901	460	X									X		X				X								N
902	461	X									X		X					X							N
903	462	X									X		XX	X				X							N
904	463	X			X								X		X				X						N
905	464	X			X								X			X									N
910	469	X				X							X				X								N
911	470	X				X							X				X								N
912	471	X			X								X				X								N
915	474	X				X							X			X									N
916	475	X				X							X				X			X					N
917	476	X				X														X			X		N
918	477	X									X		X				X						X		N
919	478	X									X		X				X						X		N
920	479	X				X							X			X							X		N
923	482	X				X							X			X						X			N
924	483	X						X																	N
926	485	X				X																X			N
927	486											X										X			N
929	488	X				X							X			X							X		N
930	489	X				X							X				X								N
931	490	X				X							X				X							X	N
933	492	X									X		XX	X			X						X		N
934	493	X									X		X				X		X						N
935	494	X				X							X				X		X						N
936	495	X				X							X					X							N
937	496	X				X							X				X								N
938	497	X									X		XXX	X	X			X							N
442	1	X	X										X			X									Y	Alimentary Pharmacology & Therapeutics	3.434	1996-10-01	18	10	757-763	Rapid symptom relief in reflux oesophagitis: a comparison of lansoprazole and omeprazole	Randomised controlled trials
443	2	X				X							XX	X		X									Y	Gastroenterology	12.386	1997-06-01	26	112 (6)	1823-1829	Thalidomide: a novel therpay for microspiridiosis
449	8	X				X							X				X			X					Y	Gut	7.692	1995-10-01	6	37 (4)	552-556	The perfect pelvic pouch _ what makes the difference?
451	10	X X				X			X				X	X								X			Y	BMJ	5.331	1996-01-13	9.4	312 (7023)	95-96	Genetics versus environment in inflammatory bowel disease: result of a British twin study
452	11	X			X							X										X			Y	European Journal of Gastroenterology & Hepatology	1.142	2000-01-01	57	12 (1)	25-30	Early determinants of inflammatory bowel disease: use of two naotional longitudinal birth cohorts
454	13	X				X							X		X							X			Y	Lancet	10.232	1995-03-18	-0.433333	345 (8951)	688-690	Is proximal demarcation of ulcerative colitis determined by the territory of the inferior mesenteric artery?
464	23	X				X														X					Y	Gut	7.692	1996-04-01	12	38 (4)	487-491	Laparoscopic Nissen fundoplication: 200 consecutive cases
466	25	X				X							X				X							X	Y	Scandinavian Journal of Gastroenterology	1.79	1999-04-01	48	34 (4)	337-340	weight loss has an independent beneficial effect on symptoms of gastro-oesophageal reflux in patients who are overweight
468	27	X						X											X						Y	Gut	7.692	1997-08-01	28	41 (2)	151-155	Diffuse oesophageal spasm: diagnosis by ambulatory 24-hour manometry
473	32	X	X										X			X							X		Y	Gastroenterology	12.386	1999-08-01	52	117 (2)	400-407	Low-dose methotrexate is ineffective in primary biliary cirrhosis long term results of a placebo-controlled trial	Randomised controlled trials
475	34	X				X							X				X						X		Y	Hepatology	7.304	1997-10-01	30	26 (4)	870-876	Oral glutamine challange in cirrhotics pre-and post-liver transplantation: a psychometric and analysed EEG study
477	36	X				X							XX			X		X					X		Y	Transplantation	3.879	1995-01-15	-2.53333	59 (1)	40-45	Importance of concomitant viral infection during late acute liver allograft rejecton
487	46	X					X												X						Y	Scottish Medical Journal	0.531	1997-06-01	26	42 (3)	81-83	Audit of upper gastroiintestinal haemorrhage: the effects of education and the introduction of a protocol
493	52	X				X							X			X			X						Y	BMJ	5.331	1996-09-21	17.6667	313 (7059)	727-728	Bowel preparation at home: prospective study of adverse effects in elderly people
497	56	X					X												X						Y	European Journal of Gastroenterology & Hepatology	1.142	1997-09-01	29	9 (9)	905-908	The safety of diagnostic and therapeutic ERCP as a daycase procedure with a selective admission policy
501	60	X				X													X		X				Y	Endoscopy	4.072	1997-01-01	21	29 (1)	2016-10-01	The management of high-grade hilar structures by endoscopic insertion of self-expanding metal endoprostheses
534	93	X				X							X			X									Y	Journal of Gastorenterology	1.755	1997-02-01	22	32 (1)	24-27	Patient factors that predict failure of omeprazole, clarithromycin, and tinidazole to eradicate H.pylori
549	108	X				X							XX		X			X							Y	European Journal of Gastroenterology & Hepatology	1.142	1997-05-01	25	9 (5)	505-508	Detection of insulin-like growth factor-I and transforming growth factor-beta in whole gut lavage fluid: a novel method of studying intestinal fibrosis
551	110	X									X		XX	X				X					X		Y	American Journal of Pathology	6.971	1997-03-01	23	150 (3)	963-970	Lymphocyte and macrophage pehotypes in chronic hepatitis C infection. Correlation with disease activity
552	111	X						X					X			X							X		Y	British Journal of Haematology	3.068	1996-11-01	19	95 (2)	383-388	A combined managment protocol for patients with coagulation disorders with hepatitis C virus
554	113	XX				X					X												X		Y	European Journal of Gastroenterology & Hepatology	1.142	1996-09-01	17	8 (9)	869-872	Assessment of liver histology in patients with hepatitis C and normal transaminase levels
563	122	X	X																	X			X		Y	Lancet	10.232	1996-09-01	17	348	791-793	Randomised study of endoscopic biliary endoprosthesis versus duct clearance for bileduct stones in high-risk patients	Randomised controlled trials
573	132	X									X		XX	X	X						X				Y	Gastroenterology	12.386	1995-08-01	4	109 (2)	465-471	Microsatellite instability in colorectal cancer: improved assessment using fluorescent polymerase chain-reaction
576	135	X						X																X	Y	European Jouranl of Gastroenterology & Hepatology	1.142	1997-08-01	28	9 (8)	783-788	Body composition at the bedside
581	140	X									X		X		X									X	Y	American Journal of Physiology-Gastrointestinal and Liver Physiology	3.115	1997-10-01	30	273 (4)	G946-G950	Effects of a panel of dietary lectins on cholecystokinin release in rats
587	146	XX				X					X		X		X				X						Y	GUT	7.692	1998-06-01	38	42 (6)	768-771	Reactive oxygen species activity and lipid peroxidation in Helicobacter pylori associated gastritis: realtion to gastric mucosal ascorbic acid concentrations and effect of H pylori eradication
589	148	XX				X					X		X		X				X						Y	Gastroenterology	12.386	1997-08-01	28	113 (2)	449454	Gastric mucosal hydrophobicity induodenal ulceration: role of Helicobacter pylori infection density and mucus lipids
595	154	XX				X					X								X						Y	BMJ	5.331	1996-02-10	10.3	312 (7027)	349-350	Absence of dyspeptic ymptom a a test for Helicobacter pylori
602	161	X				X														X					Y	British Journal of Surgery	3.722	1997	-1077.4	84	862-864	Long-term results of the Angelchik prosthesis for gastro-oesophageal reflux
610	169	X				X														X					Y	Diseases of the Colon & Rectum	2.264	1997-07-01	27	40 (7)	835-839	Long-term results of total pelvic floor repair for postobstetric fecal incontinence
611	170	X			X																	X			Y	European Radiology	1.119	1999	-1077.33	9 (3)	436-443	High resolution magnetic resonance imaging of the anal sphincter using a dedicated endoanal receiver coil
632	191	XX				X					X		X			X									Y	Helicobacter	2.639	1996-09-01	17	1 (3)	155-158	Effect of Omeprazole therapy on the survival of Helicobacter pylori, urease activity, and antral gastric histology in patients with duodenal ulcer
641	200	X			X								X			X			X						Y	Alimentary Pharmacology & Therapeutics	3.434	1997-04-01	24	11 (2)	331-4	Recurrence of duodenal ulcer after Helicobacter pylori eradication is related to high acid output
647	206	X				X							X				X								Y	Neurogastroenterology & Motility	2.566	1997-03-01	23	9 (1)	41-47	Use of echo planar imaging to demonstrate the effect of posture on intragastric distribution of lipid and gastric emptying
648	207	X									X		X				X								Y	Journal of Physiology	4.455	1997-08-15	28.4667	503	169-175	Increased sensitivity of gastrin cells to gastric distension following antral denervation in the rat
657	216	X				X							X					X				X			Y	Clinical & Experimental Immunology	2.544	1995-12-01	8	102(3)	456-461	Peripheral cell-mediated immune response to mycobacterial antigen in inflammatory bowel disease
661	220	X									X		X					X				X			Y	Journal of Clinical Pathology	1.755	1997-04-01	24	50(4)	299-304	Detection and comparative analysis of persistent measeles virus infection in Crohns disease by immunological electron microscopy
665	224	X									X		X					X				X			Y	Clinical Science	1.959	1998-11-01	43	95 (5)	637-644	Biliary lactoferrin concentrations are increased in active inflammatory bowel disease: a factor in the pathogenesis of primary sclerosing cholangitis?
672	231	X									X		X		X										Y	Clinical Science	1.959	1995-04-01	0	88(4)	401-403	Combined intestinal trefoil factor and epidermal grwoth factor is prophylactic against indomethacin-induced gastric damage in the rat
676	235	X				X							X			X									Y	Gastroenterology	12.386	1997-06-01	26	112(6)	2143-2145	Famotidine for healing and maintenance in non-steroidal anti-inflammatory drug-associated gastroduodenal ulceration
678	237	X				X							X			X									Y	Digestive Diseases & Sciences	0.744	1996-08-01	16	41(8)	1583-1588	Influence of Helicobacter pylori on gastric mucosal adaptation to naproxen in man
686	245	X				X							X		X								X		Y	Annals of Clinical Biochemistry	1.113	1995-11-01	7	32	521-526	Testing for haemochromatosis in the diabetic clinic
687	246	X									X		XX		X		X						X		Y
700	259	X				X							X				X								Y	Birtish Journal of Surgery	3.722	1999-09-01	53	86(9)	1202-1206	Abnormal neurophysiology in patients with oesophageal motility
731	290	X									X										X		X		Y	Gut	7.692	1997	-1082.4	40	671-677	A prospective evaluation of cytology from biliary strictures
733	292	X				X													X		X				Y	Endoscopy	4.072	1999-11-01	50	31(9)	745-747	Laser ablation of ampullary carcinoma
742	301	X	X										X			X				X					Y	Cochrane Library	4.654	1999	-1082.33			A randomised, prospective, double-blind, placebo-controlled trial of glyceryl trinitrate ointment in treatment of anal fissure.	Randomised controlled trials
743	302	X				X														X	X				Y	British Journal of Surgery	3.722	1996-02-01	5	83(2)	207-210	Transanal endoscopic microsurgery--initial experience from three centres in the United Kingdom.
756	315	X					X																X		Y	Hepato-Gastroenterology	0.905	1996-04-01	7	43(8)	432-434	An audit of ultrasound guided liver biopsies: A need for evidence-based practice
760	319	X						X												X					Y	Gut	7.692	1997-02-01	17	40(2)	192-195	Open access gastroscopy: second survey of current practice in the United Kingdom.
770	329	X				X							X				X								Y	Digestive Diseases and Sciences	0.744	1996-10-01	13	41(10)	2095-2099	Jejunal water and electrolyte transport in human cryptosporidiosis
771	330	X									X		X		X									X	Y	Clinical Science	1.959	1997-04-01	19	92(4)	375-377	The steroid vitamin D-3 reduces cell proliferation in human duodenal epithelium
773	332	XX				X					X		X			X									Y	Aliment Pharmacol Ther	3.434	1998-09-01	36	12(9)	839-844	Idiopathic bile acid malabsorption: qualitative and quantitative clinical features and response to cholestyramine
778	337	X				X														X					Y	Obes Surg	1.464	2003-02-01	89	13(1)	2016-10-01	The Magenstrasse and Mill operation for morbid obesity.
789	348	X									X		X					X							Y	Gastroenterology	12.386	1997-01-01	16	112(1)	136-143	Effect of transforming growth factor alpha and interleukin 8 on somatostatin release from canine fundic D cells
794	353	X									X		X		X										Y	Gastroenterology	12.386	1996-11-01	14	111(5)	1230-1240	Isolation and culture of human gastric endothelial cells
798	357	X									X		XX		X		X								Y	J Hepatol	3.761	1999-11-01	50	31(5)	852-859	Demonstration and partial characterisation of phospholipid methyltransferase activity in bile canalicular membrane from hamster liver
802	361	X									X		X	X							X				Y	British Journal of Cancer	4.115	1996-04-01	7	73(8)	889-895	Evidence for reciprocity of bcl-2 and p53 expression in human colorectal adenomas and carcinomas
813	372	X			X								XX	X				X				X			Y	Gut	7.692	1996-11-01	14	39(5)	705-710	Cytokine gene polymorphisms in inflammatory bowel disease
817	376	X				X							X					X				X			Y	Clinical & Experimental Immunology	2.544	1996-05-01	8	104(2)	280-285	The distribution of dividing T cells throughout the intestinal wall in inflammatory bowel disease (IBD)
818	377	X									X		XX	X				X				X			Y	Clinical & Experimental Immunology	2.544	1996-08-01	11	105(2)	278-284	Crohn's disease (CD) patients suffering from peripheral arthritis or ankylosing spondylitis reveal restricted T cell receptor V beta regions in different temporal phases of disease
819	378	X						X											X		X				Y	Gut	7.692	1996-03-01	6	38(3)	421-425	Family based colorectal cancer screening in a district hospital
824	383	X				X														X					Y	British Journal of Obstetrics & Gynaecology	2.349	1997-01-01	16	104(1)	82-86	Posterior colporrhaphy: its effects on bowel and sexual function
825	384	XX			X						X		X					X					X		Y	EUROPEAN JOURNAL OF GASTROENTEROLOGY & HEPATOLOGY	1.142	1997-06-01	21	9(6)	575-580	Detection of antineutrophil cytoplasmic antibodies in primary sclerosing cholangitis: A comparison of the alkaline phosphatase and immunofluorescent techniques
831	390	X									X		XX	X	X								X		Y	CELLS OF THE HEPATIC SINUSOID	3.761	1997	-1082.4	6	44-45	Membrane type matrix metalloproteinase expression correlates with gelatinase A activation in cultured rat hepatic stellate cells
835	394	X			X																		X		Y	Gut	7.692	1998-05-01	32	42(5)	727-734	The liver in systemic amyloidosis: insights from 123I serum amyloid P component scintigraphy in 484 patients
836	395	X									X	X	X	X									X		Y	Gut	7.692	1997-01-01	16	40(1)	128-132	Association between chronic hepatitis C infection and hepatocellular carcinoma in a Scottish population
838	397	X				X																	X		Y	European Journal of Gastroenterology & Hepatology	1.142	1997-05-01	20	9(5)	485-489	Poor prognosis and limited therapeutic options in patients with Budd-Chiari syndrome and portal venous system thrombosis
844	403	X				X																	X	X	Y	Clinica Chimica Acta	1.041	1995-07-31	-1.03333	239(1)	71-79	Micronutrient antioxidant status in black South Africans with chronic pancreatitis: opportunity for prophylaxis.
856	415	X				X							X			X									Y	Alimentary Pharmacology & Therapeutics	3.434	1995-08-01	-1	9(4)	451-454	Long term continuous omeprazole treatment of patients with Barrett's oesophagus
858	417	X									X		XX		X		X						X		Y	Journal of Hepatology	4.931	1996-09-01	12	25(3)	312-315	Platelet basal cytosolic calcium: the influence of plasma factors in cirrhosis
867	426	XX				X		X												X	X				Y	Gut	7.692	1997-09-01	24	41(3)	308-313	Improving the detection rate of early gastric cancer requires more than open access gastroscopy: a five year study
871	430	X			X								X	X							X				Y	CARCINOGENESIS	4.031	1996-04-01	7	17(4)	881-884	Glutathione S-transferase GSTT1 genotypes and susceptibility to cancer: Studies of interactions with GSTM1 in lung, oral, gastric and colorectal cancers
877	436	X			X														X	X					Y	BRITISH JOURNAL OF SURGERY	3.722	1997-02-01	17	84(2)	265-268	Reduced long-term survival following major peptic ulcer haemorrhage
888	447	X	X										X			X						X			Y	EUROPEAN JOURNAL OF GASTROENTEROLOGY & HEPATOLOGY	1.142	1996-08-01	11	8(8)	769-776	Transdermal nicotine compared with oral prednisolone therapy for active ulcerative colitis	Randomised controlled trials
894	453	XX			X						X		X		X										Y	European Journal of Gastroenterology & Hepatology	1.142	1998-08-01	35	10(8)	641-647	The detection and localization of inducible nitric oxide synthase production in the small intestine of patients with coeliac disease.
897	456	X	X																	X				X	Y	Gut	7.692	1997-03-01	18	40(3)	393-399	Two phase randomised controlled clinical trial of postoperative oral dietary supplements in surgical patients	Randomised controlled trials
898	457	X				X																		X	Y	Nutrition	1.509	1996-08-01	11	12 (7-8)	502-506	A comparison between oral and nasogastric nutritional supplements in malnourished patients
906	465	X	X										X			X									Y	Alimentary Pharmacology & Therapeutics	3.434	1996-08-01	11	10(4)	547-555	Reflux symptom relief with omeprazole in patients without unequivocal oesophagitis	Randomised controlled trials
907	466	X	X										X			X									Y	Gut	7.692	1997-05-01	20	40(5)	587-590	Double blind cross-over placebo controlled study of omeprazole in the treatment of patients with reflux symptoms and physiological levels of acid reflux--the "sensitive oesophagus"	Randomised controlled trials
908	467	X				X							X				X		X						Y	Neurogastroenterology & Motility	2.566	1999-06-01	45	11(3)	173-178	Monitoring the lower oesophageal sphincter: sphinctometer or sleeve?
909	468	X			X								X				X								Y	Gut	7.692	1997-11-01	26	41(5)	600-605	Oesophageal motor responses to gastro-oesophageal reflux in healthy controls and reflux patients
913	472	X				X																			Y	Gut	7.692	1996-10-01	13	39(4)	551-555	Intestinal transit in anxiety and depression
921	480	X				X							X			X									Y	Alimentary Pharmacology & Therapeutics	3.434	1997-08-01	23	11(4)	673-678	Long-term efficacy of bismuth carbomer enemas in patients with treatment-resistant chronic pouchitis
922	481	X				X							X			X						X			Y	Alimentary Pharmacology & Therapeutics	3.434	1997-12-01	27	11(6)	1037-1040	Treatment of corticosteroid-resistant ulcerative colitis with heparin--a report of 16 cases
925	484											X										X			Y	Gut	7.692	1996-05-01	8	38(5)	738-741	Clinical patterns of familial inflammatory bowel disease
928	487	X						X					X				X		X						Y	Physiological Measurement	0.905	1997-08-01	23	18(3)	201-214	Synchronous recording and review of oesophageal manometry and video fluoroscopy using a portable manometry recorder and PC with integrated digital video acquisition.
932	491	X				X							X				X								Y	Gut	7.692	2002-11-01	86	51(5)	701-704	Visceral sensation and emotion: a study using hypnosis
809	368																											1992-01-10 13:31:02	-43.7
810	369
811	370
812	371
914	473

## Sheet: All published abstracts
MainID	ID	Double	Randomised controlled trials	Systematic reviews	Cohort studies	Case series	Audit	Service evaluation	Descriptive epidemiology	Combined modalities	Fundamental science	Epidemiology	DoubleTwo	Genetics	Cell biology	Pharmacology,	Physiology	Immunology	Endoscopy	Surgery	Oncology	Inflammatory Bowel Disease	Liver disease	Nutrition	Published	Journal	ImpactFactor	PubDate	MonthsToPub	Vol	Pages	Title	StudyType	SubjectArea	GISubSpeciality	Comments
327	327	X									X		X	X							X				Y (letter)	International Journal of Colorectal Disease	1.749	2006-01-01	12	118(1)	254-5	Detection and characterisation of TP53 mutations in tumours of the oesophagus and cardia from an area of high incidence (lower normandy, france)
4	4	X									X		X		X										Y	Gastroenterology	12.386	2007-11-01	34	133(5)	1487-98	Microbial mannan suppresses killing of Crohn's disease mucosa-associated E.coli by macrophages: a possible pathogenic mechanism for Crohn's disease
9	9	X		X								X										X			Y	Alimentary pharmacology and therapeutics	3.434	2007-04-01	27	25(8)	861-870	Metanalysis: mortality in crohn's disease	Systematic reviews
13	13	XX			X						X														Y	European Journal of Gastroenterology	1.69	2008-05-01	40	20(5)	413-422	Exploring possible mechanisms ofr primary bile acid malabsorption: evidence for different regulation of bile acid transporter transcripts in chronic diarrhoea
16	16	X									X		X		X										Y	GUT	7.692	2005-06-01	5	54(6)	775-781	Reparative properties of a commercial fish protein hydrosylate preparation
17	17	X									X		X				X								Y	Appetite	1.726	2008-11-01	46	51(3)	747-750	The effect of Khat(Catha edulis) as an appetite suppressant is independent of ghrelin and PYY secretion
18	18	X			X																			X	Y	Journal of the Pancreas	0.886	2006-07-01	18	7(4)	361-71	A double blind RCT to study the effects of an enteral feed supplemented with glutamine, argigine and omega3 fatty acid in predicted acute severe pancreatitits
19	19	X									X		X					X							Y	Biochemical Journal	4.224	2006-07-01	18	397(1)	61-67	TNFalpha causes hypoferraemia and reduced intestinal iron absorption in mice
20	20	X						X											X					X	Y	Surgical Endoscopy	1.746	2009-08-01	55	23(*)	1914-1917	Percutaneous endoscopic gastrostomy tube removal and replacement following ' buried bumper syndrome': the simple way
24	24	X				X														X			X		Y	Alimentary Pharmacology and therapeutics	3.434	2006-03-01	14	23(6)	767-775	Transjugular intrahepatic portosystemic shunt for portal vein thrombosis with and without cavernous transformation
25	25	XX	X		X								X			X							X		Y	Alimentary Pharmacology and Therapeutics	3.434	2005-08-01	7	22(4)	291-9	Ciprofloxacin suppresses bacterial overgrowth, increases fasting insulin but does not correct low acylated ghrelin concentration in non-alcoholic steatohepatitis	Randomised controlled trials
26	26	X				X						X									X		X		Y	Transplanatation	3.879	2005-09-01	8	80(6)	759-764	Incidence of cancers following orthoptic liver transplantation in a sinlge centre: copmarison with national cancer incidence rates for England and Wales
27	27	X				X							XX			X	X						X		Y	Alimentray Pharmacology and Therapeutics	3.434	2007-06-01	29	25(11)	1293-1300	Incidence and characterisation of serum transaminase elevations in pegylated interferon and ribivarin treatment in patients with chronic hepatitis C
28	28	XX	X		X								X				X						X		Y	Thrombosis Research	2.012	2007-09-01	32	121(5)	675-680	Hyperfibrinolysis in alcoholic cirrhosis: relative plasminogen activator inhibitor type 1 deficiency	Randomised controlled trials
31	31	X				X																			Y	Alimentray Pharmacology and Therapeutics	3.434	2006-05-01	16	23(9)	1355-1358	Long term study of re-infection following successful eradication of Helicobacter pylori infection
32	32	X	X										X			X									Y	American Journal of Gastroenterology	5.116	2006-04-01	15	101(4)	701-710	prevention of ulcers by esomeprazole in at-risk patients using non-selective NSAIDs and COX-2 inhibitors	Randomised controlled trials
40	40	X	X																X						Y	European Journal of Gastroenterology	1.69	2006-12-01	23	18(12)	1279-84	Addition of local antiseptic spray to antibiotic regime reduces the incidence of stomal infection following percutaneous endoscopic gastrostomy: a RCT	Randomised controlled trials
42	42	XX				X		X											X		X				Y	GUT	7.692	2005-11-01	10	54(11)	1585-9	High magnification chromoscopic colonscopy of high frequency 20MHz miniprobe EUS staging for ealry colorectal neoplasia:a comparative prospective analysis
50	50	X	X										X			X									Y	Alimentray Pharmacology and Therapeutics	3.434	2005-11-01	10	22(9)	803-11	Esomeprazole20mg VS Pantoprazole20mg for maintenance therapy of healed erosive oesophagitis:results for the EXPO study	Randomised controlled trials
52	52	XX			X						X														Y	GUT	7.692	2006-08-01	19	55(8)	1078-83	Elastic scattering biopsy accurately detects high grade dysplasia and cancer in Barrett's oesophagus				histopathology
67	67	XX				X					X		X				X								Y	Journal of Neuroscience	7.506	2005-08-01	7	25(3)	7333-41	A comparison of visceral and somatic pain processing in the human brain stem using functional MRI
75	75	X						X											X						Y	Health Technology Assessment	5.29	2006-10-01	21	10(40)	1+	What are the clinical outcome and cost-effectiveness of endoscopy undertaken by nurses when compared with doctors? A Multi-institution Nurse Endoscopy Trial (MINuET)
77	77	XX				X			X														X		Y	Alimentray Pharmacology and Therapeutics	3.434	2006-04-01	15	23(7)	883-93	Risk factors, sequential organ failure assessment and model for end-stage liver disease scores for predicting short term mortality in cirrhotic patients admitted to ICU
78	78	XX			X						X		X				X								Y	Scandinavian Journal of Gastroenterology	1.79	2006-10-01	21	4(10)	1155-1164	The effects of posture on the physiology of gastric emptying: A MRI study
82	82	X	X										X			X									Y	GUT	7.692	2006-04-01	15	55(4)	505-9	Infliximab for the treatment of pyoderma gangrenosum: a randomised, double blind placebo controlled trial	Randomised controlled trials
85	85	XX				X					X		X			X						X			Y	GUT	7.692	2006-03-01	14	55(3)	348-355	Clinical, microbiological and immunological effects of fructo-oligosaccharide in patients with Crohn's disease
94	94	XX				X		X															X		Y	GUT	7.692	2006-12-01	23	55(12)	1789-94	Transjugular liver biopsy: how good is it for accurate histological interpretation?
98	98	X						X											X						Y	GI Endoscopy	4.825	2006-08-01	19	64(2)	229-34	Patient feedback on hlepfulness of postal information packs regarding informed consent for endoscopic procedures
110	110	X									X		X		X										Y	Scottish Medical Journal	0.531	2006-08-01	19	51(3)	47-48	In-situ generation of N-nitroso compound from dietary nitrate via nitric oxide in the human upper GI tract
125	125	X				X													X						Y	Journal of Clinical Gastroenterology	2.258	2005-08-01	7	39(7)	596-599	20 MHz high-frequency endoscopic ultrasound - assisted endoscopic mucosal resection for colorectal submucosal lesions - a prosepctive analysis
130	130	X				X													X				X		Y	World Journal of Gastroenterology	2.081	2008-04-01	39	14(15)	2454-5	Non-invasive prediction of oesophageal varices in cirrhosis
136	136	XXX	X		X						X		X		X										Y	Microbes and infection	3.154	2006-02-01	13	8(2)	340-6	Protection against H.pylori infection in the Mongolian gerbil after prophylactic vaccination	Randomised controlled trials
138	138	X									X		XX	X				X		X					Y	Pediatric Surgery International	0.548	2005-03-01	2	21(3)	153-160	Impaired mucosal regeneration in neonatal necrotisnig enterocolitis
140	140	X									X		X	X								X			Y	European Journal of Human Genetics	3.251	2005-04-01	3	13(4)	440-4	A common CTLA4 haplotype associated with coeliac disease
142	142	X									X		X	X								X			Y	Human Molecular Genetics	7.764	2006-03-01	14	15(5)	797-805	ABCB1/MDR1 gene dtermines susceptibility and phenotype in ulcerative colitis: discrimination of critical variants using a gene-wide haplotype tagging approach
146	146	X				X													X				X		Y	QJM - An International Journal of Medicine	2.829	2005-01-01	0	98(1)	35-40	Contrasting liver function test patterns in obstructive jaundice due to biliary strictures and stones
147	147	X									X		X				X								Y	Cell Preservation Technology	0.37	2005-10-01	9	6(3)	173-80	Glycine protects bile physiology and biliary-specific liver cell metabolism from ischaemia-reperfusion injury: A H-1 NMR study
157	157	X									X		X					X					X		Y	Journal of Hepatology	4.931	2006-08-01	19	45(2)	246-253	Tumour lymphocytic infiltrate and recurrence of hepatocellular carcinoma following liver transplantation
161	161	X			X																		X		Y	Scandinavian Journal of Gastroenterology	1.79	2006-07-01	18	41(7)	820-825	Conservation of whole body nitric oxide metabolism in human alcoholic liver disease: implications for nitric oxide production
165	165	XX			X						X		X					X					X		Y	Transplantation	3.879	2005-11-01	10	80(9)	1353-4	Reactivation of herpes simplex virus after orthoptic liver transplantation
189	189	X			X																	X	X		Y	Alimentary Pharmacology and Therapeutics	3.434	2005-08-01	7	22(3)	209-215	Is interferon alpha therapy safe for patients with chronic hepatitis c and inflammatory bowel disease? A case-control study
191	191	XX							X		X		X				X								Y	European Journal of Cancer	3.706	2006-03-01	14	42(4)	477-84	Development of a disease specific quality of life score questionnniare for patients with gastrointestinal neuroendocrine tumours
193	193	X									X										X				Y	British Journal of Cancer	4.115	2006-05-01	16	94(10)	1460-4	Raman spectroscopy: elucidation of biochemical changes in carcinogenesis of oesophagus				histopathology
194	194	X	X										XX			X	X								Y	Alimentary Pharmacology and Therapeutics	3.434	2006-10-01	21	24(7)	1017-23	The effects of tegaserod on oesophageal function and bolus transport in healthy volunteers: studies using high-resolution manometry and videofluoroscopy	Randomised controlled trials
202	202	X		X								X													Y	American Journal of Epidemiology	5.068	2005-12-01	11	162(11)	1050-1061	A systematic review and meta-analysis of the sex ratio for barrett's oesophagus, erosive reflux disease and non-erosive reflux disease
207	207	X				X														X	X				Y	European Journal of Surgical Oncology	2.491	2006-05-01	16	32(4)	413-19	The prognostic value of circumferential resection in oesophageal malignancy
210	210	X									X		X		X						X				Y	International Journal of Cancer	4.7	2005-06-01	5	115(3)	351-358	Tissue inhibitor of metalloproteinase-3 gene is methylated during oesophageal adenocarcinoma development: loss of protein expression correlates with poor prognosis
212	212	X									X		X		X						X				Y	Cell Proliferation	4.462	2008-04-01	39	41(2)	279-91	Conjugated linoleic acids differentially alter polyp number and diameter in the Apc(min/+) mouse model of intestinal cancer
213	213																								Y	British Journal of Cancer	4.115	2009-08-01	55	101(3)	483-91	Regulation of the apoptosis-inducing kinase DRAK2 by cyclooxygenase-2 in colorectal cancer
214	214	X				X																			Y	Neuroendocrinology	2.65	2005-06-01	5	82(3-4)	215-20	Intertumoural variability in functionla imaging within patients suffering from neuroendocrine tumours: An observational, cross-sectional study
215	215	X									X		X		X										Y	Journal of Neuroendocrinology	3.059	2006-05-01	16	18(5)	355-601	EGFR expression and activation in neuroendocrine tumours
216	216	X									X		X		X						X				Y	Molecular and Cellular Endocrinology	2.786	2006-03-01	14	247(1-2)	140-9	Glycine-extended gastrin nihbits apoptosis in colon cancer cells via separate activation of Akt and JNK pathways
221	221	X									X		X		X										Y	Neuroendocrinology	2.65	2007-06-01	29	86(2)	104-11	An evaluation of COX2 as a prognostic biomarker in mid-gut carcinoid tumours
226	226																								Y	Alimentary Pharmacology and Therapeutics	3.434	2005-08-01	7	22(3)	175-181	Does concurrent prescription of SSRIs and NSAIDs substantially increase the risk of upper GI bleeding?
228	228	X				X							X			X									Y	Alimentary Pharmacology and Therapeutics	3.434	2005-08-01	7	22(4)	285-9	Upper gastrointestinal haemorrhage assocaited with low dose aspirin and anti-thrombotic drugs-a six year analysis and comparison with non-steroidal anti-inflamatory drugs
242	242	X				X													X						Y	Postgraduate Medical Journal	0.944	2006-01-01	12	82(963)	65-9	Role of cognitive function in assessing informed consent
270	270	X				X													X						Y	GI Endoscopy	4.825	2006-05-01	16	63(6)	808-813	A prospective control study of the safety and cellualr yield of EUS-guided FNA or trucut biopsy in patients taking aspirin, NSAIDs or LMWH
273	273	X	X																X						Y	Cochrane library/Surgical endoscopy& interventional techniques	1.746	2005-07-01	6	19(7)	902-904	Does topical GTN on the sphincter of Oddi facilitate ERCP? A double blind randomised controlled trial	Randomised controlled trials
281	281	X				X													X		X				Y	Colorectal disease	2.293	2009-09-01	56	11(7)	740-74	The value of auditing negative lower GI investigations preceding a finla diagnosis of colorectal cancer
283	283	X			X																				Y	Endoscopy	4.072	2006-03-01	14	38(3)	226-230	Colonscopy in elderly people is a safe procedure with a high diagnostic yield: a prospective comparative study of 2000 patients
299	299	XX				X					X		X		X										Y	GUT	7.692	2008-05-01	40	57(1)	41-9	Intestinal secretory and absoprtive function ni Tricihnella spiralis mouse model of pstinfective gut dysfunction: role of bile acids
308	308	X				X							X					X							Y	Disease of the colon and rectum	2.264	2006-06-01	17	49(5)	640-645	Intravenous immunoglobulin in the treatment of severe refractory recurrent Clostridium difficile diarrhoea
309	309	X				X													X						Y	Colorectal disease	2.293	2009-10-01	57	11(8)	859-865	Endoscopic transanal resection of the adennomas using the urological resectoscopy
312	312	X			X								X			X									Y	Alimentary Pharmacolgy and Therapeutics	3.434	2006-08-01	19	24(4)	613-619	Proton pump inhibitor therapy is a risk factor for C. difficile-associated diarrhoea
313	313	X				X														X					Y	International Journal of Colorectal Disease	1.749	2006-12-01	23	21(8)	795-801	Overlapping anal sphincter repair and anterior levatorplasty; effect of patient's age and duration of follow up
325	325	X									X		X					X				X			Y	World Journal of Gastroenterology	2.081	2006-06-01	17	12(21)	3393-9	Effects of adacolumn selective leukocytapheresis on plasma cytokines during active disease in patients with active ulcerative colitis
326	326	XX				X					X														Y	GUT	7.692	2008-03-01	38	57(3)	428	Investigating the link between mast cell density and severity of helicobacter pylori gastritis in the corpus and antrum				histopathology
339	339	X									X		X	X							X				Y	Regulatory Peptides	2.272	2006-05-01	16	134(2-3)	105-13	Adiponectin stimulates proliferation and interleukin-8 secretion by colonic epithelial cells
343	343	X				X																X			Y	QJM: an international journal of medicine	2.829	2005-06-01	5	98(6)	435-41	Faecal calprotectin in the assessment of Crohn's disease activity
357	357	X				X							X			X						X			Y	Journal of Gastroenterology and Hepatology	1.718	2007-10-01	33	22(10)	1671-1677	Careful patient selection may improve response rates to infliximab in IBD
365	365	XX			X						X		X	X											Y	Gastroenterology	12.386	2005-12-01	11	129(6)	1854-1864	OCTN1 and 2 polymorphisms within the IBDS locus predict susceptibility and severity in Crohn's disease
371	371	X									X		X	X								X			Y	GUT	7.692	2005-11-01	10	54(11)	1579-84	IL-6, COL1a1 and VDR gene polymorphisms and bone mineral density in Crohn's disease
378	378	X				X							X			X						X			Y	Alimentary Pharmacology and Therapeutics	3.434	2006-07-01	18	24(2)	319-330	Corticosteroid resistance and dependence in IBD: analysis of 5 year inception cohort
388	388	X									X		X				X								Y	British Journal of Surgery	3.722	2005-04-01	3	92(9)	1169-1176	Effect of ischaemic preconditioning on the intestinal intracellular tissue oxygenation during ischaemia reperfusion injury of the intestine
392	392	X	X										XX			X		X							Y	Alimentary Pharmacology and Therapeutics	3.434	2005-03-01	2	21(6)	757-763	A randomised controlled trial of nitazoxanide for the syndromic treatment of AIDs related persistent diarrhoea	Randomised controlled trials
402	402	X				X																			Y	Alimentary Pharmacolgy and Therapeutics	3.434	2006-03-01	14	23(6)	827-831	Long term follow up of coeliac disease: a patient questionnaire study
434	434	X			X																				Y	Neurogastroenterology and Motility	2.566	2006-09-01	20	18(9)	839-841	Post-infectiuos IBS occurs after non-gastrointestinal as well as intestinal infection
			10	2	14	27	0	5	2	0	31	3	37	7	10	12	9	7	13	4	10	10	13	2		Mean	3.87274		18.6364
																										Std Dev.	2.42903		13.3011
778	337	Y				Y														Y					Y	Obes Surg	1.464	2003-02-01	89	13(1)	2016-10-01	The Magenstrasse and Mill operation for morbid obesity.
932	491	Y				Y							Y				Y								Y	Gut	7.692	2002-11-01	86	51(5)	701-704	Visceral sensation and emotion: a study using hypnosis
452	11	Y			Y							Y										Y			Y	European Journal of Gastroenterology & Hepatology	1.142	2000-01-01	57	12 (1)	25-30	Early determinants of inflammatory bowel disease: use of two naotional longitudinal birth cohorts
700	259	Y				Y							Y				Y								Y	Birtish Journal of Surgery	3.722	1999-09-01	53	86(9)	1202-1206	Abnormal neurophysiology in patients with oesophageal motility
473	32	Y	Y										Y			Y							Y		Y	Gastroenterology	12.386	1999-08-01	52	117 (2)	400-407	Low-dose methotrexate is ineffective in primary biliary cirrhosis long term results of a placebo-controlled trial	Randomised controlled trials
733	292	Y				Y													Y		Y				Y	Endoscopy	4.072	1999-11-01	50	31(9)	745-747	Laser ablation of ampullary carcinoma
798	357	Y									Y		YY		Y		Y								Y	J Hepatol	3.761	1999-11-01	50	31(5)	852-859	Demonstration and partial characterisation of phospholipid methyltransferase activity in bile canalicular membrane from hamster liver
466	25	Y				Y							Y				Y							Y	Y	Scandinavian Journal of Gastroenterology	1.79	1999-04-01	48	34 (4)	337-340	weight loss has an independent beneficial effect on symptoms of gastro-oesophageal reflux in patients who are overweight
908	467	Y				Y							Y				Y		Y						Y	Neurogastroenterology & Motility	2.566	1999-06-01	45	11(3)	173-178	Monitoring the lower oesophageal sphincter: sphinctometer or sleeve?
665	224	Y									Y		Y					Y				Y			Y	Clinical Science	1.959	1998-11-01	43	95 (5)	637-644	Biliary lactoferrin concentrations are increased in active inflammatory bowel disease: a factor in the pathogenesis of primary sclerosing cholangitis?
587	146	YY				Y					Y		Y		Y				Y						Y	GUT	7.692	1998-06-01	38	42 (6)	768-771	Reactive oxygen species activity and lipid peroxidation in Helicobacter pylori associated gastritis: realtion to gastric mucosal ascorbic acid concentrations and effect of H pylori eradication
773	332	YY				Y					Y		Y			Y									Y	Aliment Pharmacol Ther	3.434	1998-09-01	36	12(9)	839-844	Idiopathic bile acid malabsorption: qualitative and quantitative clinical features and response to cholestyramine
894	453	YY			Y						Y		Y		Y										Y	European Journal of Gastroenterology & Hepatology	1.142	1998-08-01	35	10(8)	641-647	The detection and localization of inducible nitric oxide synthase production in the small intestine of patients with coeliac disease.
835	394	Y			Y																		Y		Y	Gut	7.692	1998-05-01	32	42(5)	727-734	The liver in systemic amyloidosis: insights from 123I serum amyloid P component scintigraphy in 484 patients
475	34	Y				Y							Y				Y						Y		Y	Hepatology	7.304	1997-10-01	30	26 (4)	870-876	Oral glutamine challange in cirrhotics pre-and post-liver transplantation: a psychometric and analysed EEG study
581	140	Y									Y		Y		Y									Y	Y	American Journal of Physiology-Gastrointestinal and Liver Physiology	3.115	1997-10-01	30	273 (4)	G946-G950	Effects of a panel of dietary lectins on cholecystokinin release in rats
497	56	Y					Y												Y						Y	European Journal of Gastroenterology & Hepatology	1.142	1997-09-01	29	9 (9)	905-908	The safety of diagnostic and therapeutic ERCP as a daycase procedure with a selective admission policy
648	207	Y									Y		Y				Y								Y	Journal of Physiology	4.455	1997-08-15	28.4667	503	169-175	Increased sensitivity of gastrin cells to gastric distension following antral denervation in the rat
468	27	Y						Y											Y						Y	Gut	7.692	1997-08-01	28	41 (2)	151-155	Diffuse oesophageal spasm: diagnosis by ambulatory 24-hour manometry
576	135	Y						Y																Y	Y	European Jouranl of Gastroenterology & Hepatology	1.142	1997-08-01	28	9 (8)	783-788	Body composition at the bedside
589	148	YY				Y					Y		Y		Y				Y						Y	Gastroenterology	12.386	1997-08-01	28	113 (2)	449454	Gastric mucosal hydrophobicity induodenal ulceration: role of Helicobacter pylori infection density and mucus lipids
610	169	Y				Y														Y					Y	Diseases of the Colon & Rectum	2.264	1997-07-01	27	40 (7)	835-839	Long-term results of total pelvic floor repair for postobstetric fecal incontinence
922	481	Y				Y							Y			Y						Y			Y	Alimentary Pharmacology & Therapeutics	3.434	1997-12-01	27	11(6)	1037-1040	Treatment of corticosteroid-resistant ulcerative colitis with heparin--a report of 16 cases
443	2	Y				Y							YY	Y		Y									Y	Gastroenterology	12.386	1997-06-01	26	112 (6)	1823-1829	Thalidomide: a novel therpay for microspiridiosis
487	46	Y					Y												Y						Y	Scottish Medical Journal	0.531	1997-06-01	26	42 (3)	81-83	Audit of upper gastroiintestinal haemorrhage: the effects of education and the introduction of a protocol
676	235	Y				Y							Y			Y									Y	Gastroenterology	12.386	1997-06-01	26	112(6)	2143-2145	Famotidine for healing and maintenance in non-steroidal anti-inflammatory drug-associated gastroduodenal ulceration
909	468	Y			Y								Y				Y								Y	Gut	7.692	1997-11-01	26	41(5)	600-605	Oesophageal motor responses to gastro-oesophageal reflux in healthy controls and reflux patients
549	108	Y				Y							YY		Y			Y							Y	European Journal of Gastroenterology & Hepatology	1.142	1997-05-01	25	9 (5)	505-508	Detection of insulin-like growth factor-I and transforming growth factor-beta in whole gut lavage fluid: a novel method of studying intestinal fibrosis
641	200	Y			Y								Y			Y			Y						Y	Alimentary Pharmacology & Therapeutics	3.434	1997-04-01	24	11 (2)	331-4	Recurrence of duodenal ulcer after Helicobacter pylori eradication is related to high acid output
661	220	Y									Y		Y					Y				Y			Y	Journal of Clinical Pathology	1.755	1997-04-01	24	50(4)	299-304	Detection and comparative analysis of persistent measeles virus infection in Crohns disease by immunological electron microscopy
867	426	YY				Y		Y												Y	Y				Y	Gut	7.692	1997-09-01	24	41(3)	308-313	Improving the detection rate of early gastric cancer requires more than open access gastroscopy: a five year study
551	110	Y									Y		YY	Y				Y					Y		Y	American Journal of Pathology	6.971	1997-03-01	23	150 (3)	963-970	Lymphocyte and macrophage pehotypes in chronic hepatitis C infection. Correlation with disease activity
647	206	Y				Y							Y				Y								Y	Neurogastroenterology & Motility	2.566	1997-03-01	23	9 (1)	41-47	Use of echo planar imaging to demonstrate the effect of posture on intragastric distribution of lipid and gastric emptying
921	480	Y				Y							Y			Y									Y	Alimentary Pharmacology & Therapeutics	3.434	1997-08-01	23	11(4)	673-678	Long-term efficacy of bismuth carbomer enemas in patients with treatment-resistant chronic pouchitis
928	487	Y						Y					Y				Y		Y						Y	Physiological Measurement	0.905	1997-08-01	23	18(3)	201-214	Synchronous recording and review of oesophageal manometry and video fluoroscopy using a portable manometry recorder and PC with integrated digital video acquisition.
534	93	Y				Y							Y			Y									Y	Journal of Gastorenterology	1.755	1997-02-01	22	32 (1)	24-27	Patient factors that predict failure of omeprazole, clarithromycin, and tinidazole to eradicate H.pylori
501	60	Y				Y													Y		Y				Y	Endoscopy	4.072	1997-01-01	21	29 (1)	2016-10-01	The management of high-grade hilar structures by endoscopic insertion of self-expanding metal endoprostheses
825	384	YY			Y						Y		Y					Y					Y		Y	EUROPEAN JOURNAL OF GASTROENTEROLOGY & HEPATOLOGY	1.142	1997-06-01	21	9(6)	575-580	Detection of antineutrophil cytoplasmic antibodies in primary sclerosing cholangitis: A comparison of the alkaline phosphatase and immunofluorescent techniques
838	397	Y				Y																	Y		Y	European Journal of Gastroenterology & Hepatology	1.142	1997-05-01	20	9(5)	485-489	Poor prognosis and limited therapeutic options in patients with Budd-Chiari syndrome and portal venous system thrombosis
907	466	Y	Y										Y			Y									Y	Gut	7.692	1997-05-01	20	40(5)	587-590	Double blind cross-over placebo controlled study of omeprazole in the treatment of patients with reflux symptoms and physiological levels of acid reflux--the "sensitive oesophagus"	Randomised controlled trials
552	111	Y						Y					Y			Y							Y		Y	British Journal of Haematology	3.068	1996-11-01	19	95 (2)	383-388	A combined managment protocol for patients with coagulation disorders with hepatitis C virus
771	330	Y									Y		Y		Y									Y	Y	Clinical Science	1.959	1997-04-01	19	92(4)	375-377	The steroid vitamin D-3 reduces cell proliferation in human duodenal epithelium
442	1	Y	Y										Y			Y									Y	Alimentary Pharmacology & Therapeutics	3.434	1996-10-01	18	10	757-763	Rapid symptom relief in reflux oesophagitis: a comparison of lansoprazole and omeprazole	Randomised controlled trials
897	456	Y	Y																	Y				Y	Y	Gut	7.692	1997-03-01	18	40(3)	393-399	Two phase randomised controlled clinical trial of postoperative oral dietary supplements in surgical patients	Randomised controlled trials
493	52	Y				Y							Y			Y			Y						Y	BMJ	5.331	1996-09-21	17.6667	313 (7059)	727-728	Bowel preparation at home: prospective study of adverse effects in elderly people
554	113	YY				Y					Y												Y		Y	European Journal of Gastroenterology & Hepatology	1.142	1996-09-01	17	8 (9)	869-872	Assessment of liver histology in patients with hepatitis C and normal transaminase levels
563	122	Y	Y																	Y			Y		Y	Lancet	10.232	1996-09-01	17	348	791-793	Randomised study of endoscopic biliary endoprosthesis versus duct clearance for bileduct stones in high-risk patients	Randomised controlled trials
632	191	YY				Y					Y		Y			Y									Y	Helicobacter	2.639	1996-09-01	17	1 (3)	155-158	Effect of Omeprazole therapy on the survival of Helicobacter pylori, urease activity, and antral gastric histology in patients with duodenal ulcer
760	319	Y						Y												Y					Y	Gut	7.692	1997-02-01	17	40(2)	192-195	Open access gastroscopy: second survey of current practice in the United Kingdom.
877	436	Y			Y														Y	Y					Y	BRITISH JOURNAL OF SURGERY	3.722	1997-02-01	17	84(2)	265-268	Reduced long-term survival following major peptic ulcer haemorrhage
678	237	Y				Y							Y			Y									Y	Digestive Diseases & Sciences	0.744	1996-08-01	16	41(8)	1583-1588	Influence of Helicobacter pylori on gastric mucosal adaptation to naproxen in man
789	348	Y									Y		Y					Y							Y	Gastroenterology	12.386	1997-01-01	16	112(1)	136-143	Effect of transforming growth factor alpha and interleukin 8 on somatostatin release from canine fundic D cells
824	383	Y				Y														Y					Y	British Journal of Obstetrics & Gynaecology	2.349	1997-01-01	16	104(1)	82-86	Posterior colporrhaphy: its effects on bowel and sexual function
836	395	Y									Y	Y	Y	Y									Y		Y	Gut	7.692	1997-01-01	16	40(1)	128-132	Association between chronic hepatitis C infection and hepatocellular carcinoma in a Scottish population
794	353	Y									Y		Y		Y										Y	Gastroenterology	12.386	1996-11-01	14	111(5)	1230-1240	Isolation and culture of human gastric endothelial cells
813	372	Y			Y								YY	Y				Y				Y			Y	Gut	7.692	1996-11-01	14	39(5)	705-710	Cytokine gene polymorphisms in inflammatory bowel disease
770	329	Y				Y							Y				Y								Y	Digestive Diseases and Sciences	0.744	1996-10-01	13	41(10)	2095-2099	Jejunal water and electrolyte transport in human cryptosporidiosis
913	472	Y				Y																			Y	Gut	7.692	1996-10-01	13	39(4)	551-555	Intestinal transit in anxiety and depression
464	23	Y				Y														Y					Y	Gut	7.692	1996-04-01	12	38 (4)	487-491	Laparoscopic Nissen fundoplication: 200 consecutive cases
858	417	Y									Y		YY		Y		Y						Y		Y	Journal of Hepatology	4.931	1996-09-01	12	25(3)	312-315	Platelet basal cytosolic calcium: the influence of plasma factors in cirrhosis
818	377	Y									Y		YY	Y				Y				Y			Y	Clinical & Experimental Immunology	2.544	1996-08-01	11	105(2)	278-284	Crohn's disease (CD) patients suffering from peripheral arthritis or ankylosing spondylitis reveal restricted T cell receptor V beta regions in different temporal phases of disease
888	447	Y	Y										Y			Y						Y			Y	EUROPEAN JOURNAL OF GASTROENTEROLOGY & HEPATOLOGY	1.142	1996-08-01	11	8(8)	769-776	Transdermal nicotine compared with oral prednisolone therapy for active ulcerative colitis	Randomised controlled trials
898	457	Y				Y																		Y	Y	Nutrition	1.509	1996-08-01	11	12 (7-8)	502-506	A comparison between oral and nasogastric nutritional supplements in malnourished patients
906	465	Y	Y										Y			Y									Y	Alimentary Pharmacology & Therapeutics	3.434	1996-08-01	11	10(4)	547-555	Reflux symptom relief with omeprazole in patients without unequivocal oesophagitis	Randomised controlled trials
595	154	YY				Y					Y								Y						Y	BMJ	5.331	1996-02-10	10.3	312 (7027)	349-350	Absence of dyspeptic ymptom a a test for Helicobacter pylori
451	10	Y Y				Y			Y				Y	Y								Y			Y	BMJ	5.331	1996-01-13	9.4	312 (7023)	95-96	Genetics versus environment in inflammatory bowel disease: result of a British twin study
657	216	Y				Y							Y					Y				Y			Y	Clinical & Experimental Immunology	2.544	1995-12-01	8	102(3)	456-461	Peripheral cell-mediated immune response to mycobacterial antigen in inflammatory bowel disease
817	376	Y				Y							Y					Y				Y			Y	Clinical & Experimental Immunology	2.544	1996-05-01	8	104(2)	280-285	The distribution of dividing T cells throughout the intestinal wall in inflammatory bowel disease (IBD)
925	484											Y										Y			Y	Gut	7.692	1996-05-01	8	38(5)	738-741	Clinical patterns of familial inflammatory bowel disease
686	245	Y				Y							Y		Y								Y		Y	Annals of Clinical Biochemistry	1.113	1995-11-01	7	32	521-526	Testing for haemochromatosis in the diabetic clinic
756	315	Y					Y																Y		Y	Hepato-Gastroenterology	0.905	1996-04-01	7	43(8)	432-434	An audit of ultrasound guided liver biopsies: A need for evidence-based practice
802	361	Y									Y		Y	Y							Y				Y	British Journal of Cancer	4.115	1996-04-01	7	73(8)	889-895	Evidence for reciprocity of bcl-2 and p53 expression in human colorectal adenomas and carcinomas
871	430	Y			Y								Y	Y							Y				Y	CARCINOGENESIS	4.031	1996-04-01	7	17(4)	881-884	Glutathione S-transferase GSTT1 genotypes and susceptibility to cancer: Studies of interactions with GSTM1 in lung, oral, gastric and colorectal cancers
449	8	Y				Y							Y				Y			Y					Y	Gut	7.692	1995-10-01	6	37 (4)	552-556	The perfect pelvic pouch _ what makes the difference?
819	378	Y						Y											Y		Y				Y	Gut	7.692	1996-03-01	6	38(3)	421-425	Family based colorectal cancer screening in a district hospital
743	302	Y				Y														Y	Y				Y	British Journal of Surgery	3.722	1996-02-01	5	83(2)	207-210	Transanal endoscopic microsurgery--initial experience from three centres in the United Kingdom.
573	132	Y									Y		YY	Y	Y						Y				Y	Gastroenterology	12.386	1995-08-01	4	109 (2)	465-471	Microsatellite instability in colorectal cancer: improved assessment using fluorescent polymerase chain-reaction
672	231	Y									Y		Y		Y										Y	Clinical Science	1.959	1995-04-01	0	88(4)	401-403	Combined intestinal trefoil factor and epidermal grwoth factor is prophylactic against indomethacin-induced gastric damage in the rat
454	13	Y				Y							Y		Y							Y			Y	Lancet	10.232	1995-03-18	-0.433333	345 (8951)	688-690	Is proximal demarcation of ulcerative colitis determined by the territory of the inferior mesenteric artery?
856	415	Y				Y							Y			Y									Y	Alimentary Pharmacology & Therapeutics	3.434	1995-08-01	-1	9(4)	451-454	Long term continuous omeprazole treatment of patients with Barrett's oesophagus
844	403	Y				Y																	Y	Y	Y	Clinica Chimica Acta	1.041	1995-07-31	-1.03333	239(1)	71-79	Micronutrient antioxidant status in black South Africans with chronic pancreatitis: opportunity for prophylaxis.
477	36	Y				Y							YY			Y		Y					Y		Y	Transplantation	3.879	1995-01-01	-3	59 (1)	40-45	Importance of concomitant viral infection during late acute liver allograft rejecton
611	170	Y			Y																	Y			Y	European Radiology	1.119	1999-09-01	53	9 (3)	436-443	High resolution magnetic resonance imaging of the anal sphincter using a dedicated endoanal receiver coil
602	161	Y				Y														Y					Y	British Journal of Surgery	3.722	1997-06-01	26	84	862-864	Long-term results of the Angelchik prosthesis for gastro-oesophageal reflux
742	301	Y	Y										Y			Y				Y					Y	Cochrane Library	4.654	1999-09-01	48			A randomised, prospective, double-blind, placebo-controlled trial of glyceryl trinitrate ointment in treatment of anal fissure.	Randomised controlled trials
731	290	Y									Y										Y		Y		Y	Gut	7.692	1997-05-01	20	40	671-677	A prospective evaluation of cytology from biliary strictures
831	390	Y									Y		YY	Y	Y								Y		Y	CELLS OF THE HEPATIC SINUSOID	3.761	1997-09-01	24	6	44-45	Membrane type matrix metalloproteinase expression correlates with gelatinase A activation in cultured rat hepatic stellate cells
			8	0	10	41	3	7	1	0	25	3	47	10	14	19	13	11	14	13	9	13	17	7		Mean	4.67338		22.8433
																										Std Dev	3.41441		16.9037

## Sheet: Calcs & graphs
Numbers of abstracts published & presented
		1995	2005
	Abstracts presented	497	441
	Abstracts published	87	77
Percentage of abstracts published & presented
		1995	2005
	Abstracts presented	497	441
	Abstracts published	87	77
		1995	2005
	% Abstracts published	17.505	17.4603
Impact factor
		1995	2005
	Mean	4.67338	3.87274
	Std Dev.	3.41441	2.42903
bars represent standard deviation (measure of variability about the mean)
Time to publication
		1995	2005
	Months to publication	22.8433	18.6364
	Std Dev	16.9037	13.3011
bars represent standard deviation (measure of variability about the mean)
Chi squareds
															We have 19 tests here so, to reduce the possibility of a Type 1 error
															we use the Bonferroni correction. We divide our usual significance level of p>0.05 by 19
	Observed	Observed	Expected	Expected	O-E	O-E	(O-E)2/E	(O-E)2/E	d.f.	Chi squared					to give a new p value. P = 0.0026
RTC	Pub	Unpub	Pub	Unpub	Pub	Unpub	Pub	Unpub							So our Chi squared value must exceed the chi squared value (from tables)
1995	8	33	11.1818	29.8182	-3.18182	3.18182	0.905395	0.339523	1	3.28659					that equates to p=0.0026
2005	10	15	6.81818	18.1818	3.18182	-3.18182	1.48485	0.556818							This is 9.07		Significant values are in green
															Chi Squared for p=0.05			3.84
	Observed	Observed	Expected	Expected	O-E	O-E	(O-E)2/E	(O-E)2/E	d.f.	Chi squared		IGNORE - SMALL SAMPLE SIZE
SYSTEMATIC REVIEWS	Pub	Unpub	Pub	Unpub	Pub	Unpub	Pub	Unpub
1995	0	1	0.4	0.6	-0.4	0.4	0.4	0.266667	1	0.833333
2005	2	2	1.6	2.4	0.4	-0.4	0.1	0.0666667
	Observed	Observed	Expected	Expected	O-E	O-E	(O-E)2/E	(O-E)2/E	d.f.	Chi squared
COHORT STUDIES	Pub	Unpub	Pub	Unpub	Pub	Unpub	Pub	Unpub
1995	10	32	9.24771	32.7523	0.752294	-0.752294	0.0611985	0.0172796	1	0.127673
2005	14	53	14.7523	52.2477	-0.752294	0.752294	0.0383632	0.010832
	Observed	Observed	Expected	Expected	O-E	O-E	(O-E)2/E	(O-E)2/E	d.f.	Chi squared
CASE SERIES	Pub	Unpub	Pub	Unpub	Pub	Unpub	Pub	Unpub
1995	41	150	34.4509	156.549	6.54907	-6.54907	1.24497	0.273974	1	3.07872
2005	27	159	33.5491	152.451	-6.54907	6.54907	1.27844	0.281339
	Observed	Observed	Expected	Expected	O-E	O-E	(O-E)2/E	(O-E)2/E	d.f.	Chi squared
AUDIT	Pub	Unpub	Pub	Unpub	Pub	Unpub	Pub	Unpub
1995	3	11	1.10526	12.8947	1.89474	-1.89474	3.24812	0.27841	1	5.58367
2005	0	24	1.89474	22.1053	-1.89474	1.89474	1.89474	0.162406
	Observed	Observed	Expected	Expected	O-E	O-E	(O-E)2/E	(O-E)2/E	d.f.	Chi squared
SERVICE EVAL.	Pub	Unpub	Pub	Unpub	Pub	Unpub	Pub	Unpub
1995	7	21	5.01493	22.9851	1.98507	-1.98507	0.785759	0.171438	1	1.64442
2005	5	34	6.98507	32.0149	-1.98507	1.98507	0.564134	0.123084
	Observed	Observed	Expected	Expected	O-E	O-E	(O-E)2/E	(O-E)2/E	d.f.	Chi squared
DESCRIPTIVE EPI.	Pub	Unpub	Pub	Unpub	Pub	Unpub	Pub	Unpub
1995	1	4	0.882353	4.11765	0.117647	-0.117647	0.0156863	0.00336134	1	0.0269841
2005	2	10	2.11765	9.88235	-0.117647	0.117647	0.00653595	0.00140056
	Observed	Observed	Expected	Expected	O-E	O-E	(O-E)2/E	(O-E)2/E	d.f.	Chi squared		IGNORE - SMALL SAMPLE SIZE
Combined modalities	Pub	Unpub	Pub	Unpub	Pub	Unpub	Pub	Unpub
1995	0	1	0.151515	0.242424	-0.151515	0.757576	0.151515	2.36742	1	#DIV/0!
2005	0	0	0	0	0	0	#DIV/0!	#DIV/0!
	Observed	Observed	Expected	Expected	O-E	O-E	(O-E)2/E	(O-E)2/E	d.f.	Chi squared
Fundamental science	Pub	Unpub	Pub	Unpub	Pub	Unpub	Pub	Unpub
1995	25	138	30.0263	132.974	-5.02632	5.02632	0.84139	0.189991	1	2.22369
2005	31	110	25.9737	115.026	5.02632	-5.02632	0.972671	0.219635
	Observed	Observed	Expected	Expected	O-E	O-E	(O-E)2/E	(O-E)2/E	d.f.	Chi squared
Epidemiology	Pub	Unpub	Pub	Unpub	Pub	Unpub	Pub	Unpub
1995	3	7	3.52941	6.47059	-0.529412	0.529412	0.0794118	0.0433155	1	0.298052
2005	3	4	2.47059	4.52941	0.529412	-0.529412	0.113445	0.0618793
	Observed	Observed	Expected	Expected	O-E	O-E	(O-E)2/E	(O-E)2/E	d.f.	Chi squared
Genetics	Pub	Unpub	Pub	Unpub	Pub	Unpub	Pub	Unpub
1995	10	48	10.4894	47.5106	-0.489362	0.489362	0.0228303	0.00504045	1	0.0727735
2005	7	29	6.51064	29.4894	0.489362	-0.489362	0.0367821	0.00812072
	Observed	Observed	Expected	Expected	O-E	O-E	(O-E)2/E	(O-E)2/E	d.f.	Chi squared
Cell biology	Pub	Unpub	Pub	Unpub	Pub	Unpub	Pub	Unpub
1995	14	75	15.0423	73.9577	-1.04225	1.04225	0.0722161	0.014688	1	0.232837
2005	10	43	8.95775	44.0423	1.04225	-1.04225	0.121268	0.0246648
	Observed	Observed	Expected	Expected	O-E	O-E	(O-E)2/E	(O-E)2/E	d.f.	Chi squared
Pharmacology,	Pub	Unpub	Pub	Unpub	Pub	Unpub	Pub	Unpub
1995	19	72	22.3889	68.6111	-3.38889	3.38889	0.512958	0.167386	1	2.44924
2005	12	23	8.61111	26.3889	3.38889	-3.38889	1.33369	0.435205
	Observed	Observed	Expected	Expected	O-E	O-E	(O-E)2/E	(O-E)2/E	d.f.	Chi squared
Physiology	Pub	Unpub	Pub	Unpub	Pub	Unpub	Pub	Unpub
1995	13	78	15.4	75.6	-2.4	2.4	0.374026	0.0761905	1	1.50072
2005	9	30	6.6	32.4	2.4	-2.4	0.872727	0.177778
	Observed	Observed	Expected	Expected	O-E	O-E	(O-E)2/E	(O-E)2/E	d.f.	Chi squared
Immunology	Pub	Unpub	Pub	Unpub	Pub	Unpub	Pub	Unpub
1995	11	64	11.3445	63.6555	-0.344538	0.344538	0.0104637	0.00186483	1	0.0333432
2005	7	37	6.65546	37.3445	0.344538	-0.344538	0.0178359	0.00317868
	Observed	Observed	Expected	Expected	O-E	O-E	(O-E)2/E	(O-E)2/E	d.f.	Chi squared
Endoscopy	Pub	Unpub	Pub	Unpub	Pub	Unpub	Pub	Unpub
1995	14	53	10.3966	56.6034	3.60345	-3.60345	1.24896	0.2294	1	2.40406
2005	13	94	16.6034	90.3966	-3.60345	3.60345	0.782057	0.143643
	Observed	Observed	Expected	Expected	O-E	O-E	(O-E)2/E	(O-E)2/E	d.f.	Chi squared
Surgery	Pub	Unpub	Pub	Unpub	Pub	Unpub	Pub	Unpub
1995	13	50	13.3875	49.6125	-0.3875	0.3875	0.0112162	0.00302658	1	0.0670246
2005	4	13	3.6125	13.3875	0.3875	-0.3875	0.0415657	0.0112162
	Observed	Observed	Expected	Expected	O-E	O-E	(O-E)2/E	(O-E)2/E	d.f.	Chi squared
Oncology	Pub	Unpub	Pub	Unpub	Pub	Unpub	Pub	Unpub
1995	9	60	9.78358	59.2164	-0.783582	0.783582	0.0627583	0.0103688	1	0.150754
2005	10	55	9.21642	55.7836	0.783582	-0.783582	0.0666203	0.0110068
	Observed	Observed	Expected	Expected	O-E	O-E	(O-E)2/E	(O-E)2/E	d.f.	Chi squared
Inflammatory Bowel Disease	Pub	Unpub	Pub	Unpub	Pub	Unpub	Pub	Unpub
1995	13	40	10.5086	42.4914	2.49138	-2.49138	0.590655	0.146076	1	1.35652
2005	10	53	12.4914	50.5086	-2.49138	2.49138	0.4969	0.122889
	Observed	Observed	Expected	Expected	O-E	O-E	(O-E)2/E	(O-E)2/E	d.f.	Chi squared
Liver disease	Pub	Unpub	Pub	Unpub	Pub	Unpub	Pub	Unpub
1995	17	97	20.3571	93.6429	-3.35714	3.35714	0.553634	0.120355	1	2.09686
2005	13	41	9.64286	44.3571	3.35714	-3.35714	1.16878	0.254083
	Observed	Observed	Expected	Expected	O-E	O-E	(O-E)2/E	(O-E)2/E	d.f.	Chi squared
Nutrition	Pub	Unpub	Pub	Unpub	Pub	Unpub	Pub	Unpub
1995	7	30	6.52941	30.4706	0.470588	-0.470588	0.0339163	0.00726777	1	0.150028
2005	2	12	2.47059	11.5294	-0.470588	0.470588	0.0896359	0.0192077
