# Supplementary material for: Is gastroenterology research in decline? A comparison of abstract publication rates from The British Society of Gastroenterology meetings between 1995 and 2005
Source: F1000Res. 2013 Feb 22;2:59. [Version 1] doi: 10.12688/f1000research.2-59.v1 (PMC3752733; doi:10.12688/f1000research.2-59.v1)
Supplement: Appendix 2. Unadjusted odds ratios (OR) for subsequent publication of abstracts presented to the British Society of Gastroenterology in 2005 compared to 1995. — Table showing odds ratios for the subsequent publication in peer-reviewed journals of abstracts presented at the BSG meeting in 2005 compared to those presented at the 1995 meetings. Results are shown by classification of abstract by study type, main area of study and discipline for fundamental (life) sciences. [file f1000research-2-850-s0000.tgz]

Archive with 1 entries (1 files):
- appendix_2_unadjusted_odds_ratios.xlsx
